# Supplementary material for: Prior exposure strongly influences mechanisms underpinning survival of heat shock in Escherichia coli
Source: Front Microbiol. 2025 Oct 15;16:1644088. doi: 10.3389/fmicb.2025.1644088 (PMC12568643; doi:10.3389/fmicb.2025.1644088)
Supplement: Supplementary file 1 [file Data_Sheet_1.zip]

Archive with 15 entries (14 files):
- Datasheet 1/
- Datasheet 1/Suppl_Table2_Aug25.xlsx
- __MACOSX/Datasheet 1/._Suppl_Table2_Aug25.xlsx
- Datasheet 1/.DS_Store
- __MACOSX/Datasheet 1/._.DS_Store
- Datasheet 1/Suppl_Table5_Aug25.xlsx
- __MACOSX/Datasheet 1/._Suppl_Table5_Aug25.xlsx
- Datasheet 1/Suppl_Figure1.docx
- __MACOSX/Datasheet 1/._Suppl_Figure1.docx
- Datasheet 1/Suppl_Table4_Aug25.xlsx
- __MACOSX/Datasheet 1/._Suppl_Table4_Aug25.xlsx
- Datasheet 1/Suppl_Table3_Aug25.xls
- __MACOSX/Datasheet 1/._Suppl_Table3_Aug25.xls
- Datasheet 1/Suppl_Table1_Aug25.xlsx
- __MACOSX/Datasheet 1/._Suppl_Table1_Aug25.xlsx
