# Supplementary material for: Prior exposure strongly influences mechanisms underpinning survival of heat shock in Escherichia coli
Source: Front Microbiol. 2025 Oct 15;16:1644088. doi: 10.3389/fmicb.2025.1644088 (PMC12568643; doi:10.3389/fmicb.2025.1644088)
Supplement: Supplementary file 1 [file Data_Sheet_1.zip › Datasheet 1/Suppl_Table2_Aug25.xlsx]

## Sheet: Sheet1
Suppl_Table2
Suppl_Table2: Genes corresponding to each stress condition overlap/intersection as shown in venn diagram (Figure 1C)
Set Combination	Gene Names
44v37	arcB, atpH, sspA, pyrC, icd, pgi, mlaE, prc, diaA, nuoF, ompA, hns, xerC, tufA, minD, aceE, envZ, sucA, atpA, hscB, pcnB, dnaJ, treC, glpD, dnaK, arcA, mepS, qseC, rseA, nuoL, nuoN, nuoJ, clpX, degP, ftsX, nuoG, ftsE, tufB, ompC, apbE, nlpD, sdhA, rplI, gltA, envC, fimE, lpp, ftsN, atpE, ompR, smpB, mnmE, mdh
47v37	yhjX, bglB, atpI, pyrC, yicC, yidK, sucC, rbsK, hfq, phoP, aroB, atpG, xerC, yifE, mnmG, pldA, bglH, dacA, yibL, oppF, ldrD, rffH, nuoL, rsuA, rhlB, motB, purA, fdoI, xylA, paaI, yqjE, surA, viaA, yjaG, malG, hemC, atpB, cbrC, rffG, lipB, insJ, ompA, yifN, dam, yshB, pyrE, yciE, guaA, dnaK, holE, cydB, ftsX, yidI, tufB, aslA, dgkA, envC, grxD, yicG, atpE, yieL, mutM, dgoR, yjaA, yhcB, yhhM, atpH,…
50v37	panF, osmC, apaH, atpI, trkA, rfaH, hfq, aroB, atpG, pntB, xerC, atpA, yifE, mnmG, pldA, sokX, rpiA, exoD, yfdM, ptsI, phnL, nuoE, oppF, rsd, crr, hdfR, arcA, acnB, ddlB, dnaQ, ihfA, mrcB, yieP, pta, pncC, gcvA, aroK, purA, yhjR, waaQ, gltA, tynA, tatB, polA, surA, mepM, dsdX, efeU, srlR, pnp, yjaG, waaS, arcB, ygeW, lipB, flhA, sthA, tolQ, sapB, cra, hldD, ompA, aceE, nuoC, sbmA, lepA, dam, rsfS…
44-47v37	galU, sspA, pyrC, pgi, trkA, rfaH, hfq, aroB, atpG, xerC, atpA, mnmG, pldA, yehA, dacA, nuoE, dnaJ, sapD, mlaF, wecB, treC, clsA, yhdN, frdD, tonB, arcA, ddlB, truD, gatY, rseA, rsxE, nuoL, tolR, slyB, yhbJ, rsxD, wecG, hicA, apbE, gltA, wecA, tatB, polA, surA, hscA, mlaB, atpB, damX, sapB, rodZ, mlaE, diaA, yraP, hldD, ompA, wecD, nuoC, rsxA, pcnB, aroH, waaR, yehB, dnaK, cpdA, ftsW, dksA, clpX,…
44-50v37	galU, sspA, pyrC, yicC, ybiI, pgi, pdhR, trkA, rfaH, hfq, aroB, lrp, atpG, xerC, atpA, opgH, mnmG, pldA, nagA, dacA, yehA, nuoE, dnaJ, sapD, mlaF, wecB, treC, cfa, minC, ddlB, arcA, truD, gatY, rseA, raiA, rsxE, nuoL, yidQ, slyB, gcvA, waaB, tolR, yhbJ, rsxD, wecG, apbE, rplI, gltA, wecA, tatB, polA, surA, hscA, lpxD, srlR, hslJ, mlaB, arcB, atpB, ubiD, damX, tolQ, rodZ, mlaE, diaA, yraP, hldD, o…
44v37,47v37	atpH, sspA, pyrC, icd, prc, diaA, hns, ompA, xerC, atpA, tufA, aceE, sucA, pcnB, dnaJ, glpD, arcA, dnaK, mepS, qseC, nuoL, nuoN, degP, ftsX, ftsE, tufB, sdhA, gltA, envC, ftsN, atpE, mnmE, mdh
44v37,50v37	arcB, icd, nuoF, ompA, xerC, atpA, tufA, aceE, sucA, glpD, arcA, dnaK, qseC, clpX, ftsX, nuoG, ftsE, tufB, gltA, envC, mnmE
44v37,44-47v37	sspA, pyrC, icd, pgi, mlaE, prc, diaA, hns, ompA, xerC, atpA, envZ, sucA, pcnB, dnaJ, treC, glpD, arcA, dnaK, mepS, qseC, rseA, nuoL, nuoN, clpX, degP, nuoG, ompC, apbE, nlpD, gltA, fimE, lpp, ftsN, atpE, ompR, smpB, mnmE
44v37,44-50v37	arcB, sspA, pyrC, pgi, mlaE, prc, diaA, nuoF, ompA, xerC, atpA, minD, aceE, envZ, sucA, pcnB, dnaJ, treC, dnaK, arcA, mepS, qseC, rseA, nuoL, nuoN, nuoJ, degP, nuoG, ompC, apbE, nlpD, rplI, gltA, envC, fimE, lpp, ftsN, atpE, ompR, smpB
47v37,50v37	apaH, atpI, trkA, yifE, hfq, aroB, atpG, xerC, atpA, mnmG, pldA, oppF, hdfR, arcA, acnB, gcvA, purA, yhjR, gltA, tatB, polA, surA, yjaG, waaS, lipB, sthA, tolQ, ompA, aceE, dam, rsfS, pyrE, pstB, guaB, guaA, dnaK, cyaY, fliE, ftsX, tufB, rep, pstS, dgkA, envC, metL, yjaA, yhcB, icd, puuE, phoU, tufA, cyaA, sucA, cydA, aspA, tatC, tolA, fre, epmA, atpC, fbp, srkA, sdhB, yidD, dapF, fis, cydC, tolB…
47v37,44-47v37	atpB, yhcB, galU, sspA, pyrC, icd, miaB, prc, trkA, diaA, hfq, aroB, atpG, ompA, xerC, atpA, phoU, atpD, rsmA, mnmG, pldA, sucA, ahpC, dacA, tatC, tolA, pcnB, fre, dnaJ, bamE, waaC, epmA, glpD, arcA, dnaK, yihW, mepS, qseC, atpC, nuoL, nuoN, ftsP, degP, yhbJ, hns, gltA, dapF, tatB, polA, surA, fis, tolB, ftsN, atpE, metL, mnmE
47v37,44-50v37	atpB, yhcB, galU, sspA, pyrC, yicC, tolQ, glnD, prc, trkA, diaA, hfq, aroB, atpG, ompA, xerC, atpA, atpD, aceE, rsmA, mnmG, pldA, sucA, dacA, dam, rsfS, tatC, tolA, pcnB, fre, dnaJ, glnA, bamE, waaC, guaB, epmA, arcA, dnaK, yihW, mepS, qseC, atpC, nuoL, nuoN, ftsP, gcvA, degP, yhbJ, yfaE, rpoS, opgG, dgkA, cyoC, gltA, envC, dapF, tatB, polA, surA, dsbA, tolB, ftsN, atpE, metL
50v37,44-47v37	pitA, yhcB, prfC, icd, sapB, miaA, trkA, rfaH, hfq, aroB, atpG, hldD, xerC, atpA, ompA, nuoC, phoU, mnmG, pldA, pal, sucA, tatC, clpP, tolA, fre, nuoE, mlaC, hldE, ruvB, ldcA, waaC, waaR, epmA, glpD, arcA, ddlB, dnaK, waaP, qseC, atpC, priA, aroE, dksA, waaF, clpX, nsrR, nuoG, rsmA, gltA, dapF, tatB, polA, surA, fis, waaG, ebgR, tolB, metL, mnmE
50v37,44-50v37	arcB, yhcB, prfC, tolQ, greA, trkA, rfaH, hfq, aroB, atpG, hldD, xerC, atpA, ompA, aceE, nuoC, mnmG, pldA, sucA, dam, rsfS, tatC, tolA, clpP, fre, nuoE, glnA, mlaC, hldE, waaC, waaR, guaB, epmA, arcA, ddlB, dnaK, waaP, yejM, nuoF, ftsK, secB, trkH, atpC, qseC, aroE, dksA, waaF, gcvA, nsrR, nuoG, dgkA, rsmA, corA, rnc, gltA, envC, dapF, tatB, polA, surA, dsbA, waaG, tolB, srlR, metL, miaA
44-47v37,44-50v37	galU, sspA, pyrC, pgi, trkA, rfaH, hfq, aroB, atpG, xerC, atpA, mnmG, pldA, yehA, dacA, nuoE, dnaJ, sapD, mlaF, wecB, treC, arcA, ddlB, truD, gatY, rseA, rsxE, nuoL, tolR, slyB, yhbJ, rsxD, wecG, apbE, gltA, wecA, tatB, polA, surA, hscA, mlaB, atpB, damX, rodZ, mlaE, diaA, yraP, hldD, ompA, wecD, nuoC, rsxA, pcnB, waaR, yehB, dnaK, dksA, ftsW, nsrR, nlpD, fimE, lpp, asmA, atpE, metL, ompR, sspB, …
44v37,47v37,50v37	qseC, gltA, ftsE, envC, glpD, icd, tufA, ftsX, ompA, xerC, atpA, mnmE, aceE, sucA, dnaK, arcA, tufB
44v37,47v37,44-47v37	sspA, pyrC, icd, prc, diaA, hns, ompA, xerC, atpA, sucA, pcnB, dnaJ, glpD, dnaK, arcA, mepS, qseC, nuoL, nuoN, degP, gltA, ftsN, atpE, mnmE
44v37,47v37,44-50v37	sspA, pyrC, prc, diaA, ompA, xerC, atpA, aceE, sucA, pcnB, dnaJ, dnaK, arcA, mepS, qseC, nuoL, nuoN, degP, gltA, envC, ftsN, atpE
44v37,50v37,44-47v37	qseC, gltA, glpD, icd, clpX, ompA, nuoG, xerC, atpA, mnmE, sucA, dnaK, arcA
44v37,50v37,44-50v37	arcB, qseC, gltA, envC, nuoF, ompA, nuoG, xerC, atpA, aceE, sucA, dnaK, arcA
44v37,44-47v37,44-50v37	sspA, pyrC, pgi, mlaE, prc, diaA, ompA, xerC, atpA, envZ, sucA, pcnB, dnaJ, treC, dnaK, arcA, mepS, qseC, rseA, nuoL, nuoN, degP, nuoG, ompC, apbE, nlpD, gltA, fimE, lpp, ftsN, atpE, ompR, smpB
47v37,50v37,44-47v37	yhcB, icd, trkA, hfq, aroB, atpG, ompA, xerC, atpA, phoU, rsmA, mnmG, pldA, sucA, tatC, tolA, fre, waaC, epmA, glpD, dnaK, arcA, qseC, atpC, gltA, dapF, tatB, polA, surA, fis, tolB, metL, mnmE
47v37,50v37,44-50v37	yhcB, tolQ, trkA, hfq, aroB, atpG, ompA, xerC, atpA, glnA, aceE, rsmA, mnmG, pldA, sucA, dam, rsfS, tatC, tolA, fre, waaC, guaB, epmA, arcA, dnaK, qseC, atpC, gcvA, dgkA, gltA, envC, dapF, tatB, polA, surA, dsbA, tolB, metL
47v37,44-47v37,44-50v37	atpB, yhcB, galU, sspA, pyrC, prc, trkA, diaA, hfq, aroB, atpG, ompA, xerC, atpA, atpD, rsmA, sucA, mnmG, pldA, dacA, tatC, tolA, pcnB, fre, dnaJ, bamE, waaC, epmA, arcA, dnaK, yihW, mepS, qseC, atpC, nuoL, nuoN, ftsP, metL, degP, yhbJ, gltA, dapF, tatB, polA, surA, ftsN, atpE, tolB
50v37,44-47v37,44-50v37	yhcB, prfC, rfaH, trkA, hfq, aroB, atpG, hldD, xerC, atpA, ompA, nuoC, rsmA, sucA, mnmG, pldA, tatC, clpP, tolA, fre, nuoE, mlaC, hldE, waaC, waaR, epmA, waaP, arcA, ddlB, dnaK, qseC, atpC, aroE, dksA, waaF, metL, nsrR, nuoG, gltA, dapF, tatB, polA, surA, waaG, tolB, miaA
44v37,47v37,50v37,44-47v37	qseC, gltA, arcA, icd, ompA, sucA, xerC, atpA, mnmE, glpD, dnaK
44v37,47v37,50v37,44-50v37	qseC, envC, gltA, arcA, ompA, xerC, atpA, aceE, sucA, dnaK
44v37,47v37,44-47v37,44-50v37	sspA, pyrC, prc, diaA, ompA, xerC, atpA, sucA, pcnB, dnaJ, arcA, dnaK, mepS, qseC, nuoL, nuoN, degP, gltA, ftsN, atpE
44v37,50v37,44-47v37,44-50v37	qseC, gltA, arcA, ompA, nuoG, xerC, atpA, sucA, dnaK
47v37,50v37,44-47v37,44-50v37	yhcB, trkA, hfq, aroB, atpG, ompA, xerC, atpA, rsmA, sucA, mnmG, pldA, tatC, tolA, fre, waaC, epmA, arcA, dnaK, qseC, atpC, metL, gltA, dapF, tatB, polA, surA, tolB
44v37,47v37,50v37,44-47v37,44-50v37	qseC, gltA, ompA, xerC, atpA, sucA, dnaK, arcA
