# Supplementary material for: Prior exposure strongly influences mechanisms underpinning survival of heat shock in Escherichia coli
Source: Front Microbiol. 2025 Oct 15;16:1644088. doi: 10.3389/fmicb.2025.1644088 (PMC12568643; doi:10.3389/fmicb.2025.1644088)
Supplement: Supplementary file 1 [file Data_Sheet_1.zip › Datasheet 1/Suppl_Table5_Aug25.xlsx]

## Sheet: Sheet1
Suppl_Table5
List of genes identified under different heat stress conditions
Locus	Function and enzyme	37vs44C	37vs47C	37vs50C	37vs44-47C	37vs44-50C
dnaK	chaperone Hsp70, with co-chaperone DnaJ. factor; Chaperones	-1.1	-1.2	1	-3.1	-2
dnaJ	chaperone Hsp40, DnaK co-chaperone. factor; Chaperones	-1.1	-1.2	0.3	-2.3	-2.6
apaH	diadenosine tetraphosphatase. enzyme; Salvage of nucleosides and nucleotides	0.1	0.6	0.9	-0.5	-0.4
rsmA	16S rRNA m(6)A1518, m(6)A1519 dimethyltransferase, SAM-dependent. enzyme; rRNA modification; drug/analog sensitivity	-0.5	-0.7	0.7	-0.6	-0.9
surA	periplasmic chaperone of outer membrane proteins, including LptD, FhuA, OmpA, OmpF, and LamB [Lazar96]; null mutants show defective outer membrane and induction of σE, increased sensitivity to detergents, bile salts and some antibiotics [Lazar96, Missiakas96, Rouviere96] (see further [Justice05]). SurA depletion reduces OM density [Sklar07a]. Purified protein has (low) peptidyl-prolyl isomerase (…	-0.1	0.8	1.7	-3.3	-3.2
yabI	DedA family inner membrane protein.	0.1	0.3	-0.2	-0.3	-1
cra	transcriptional repressor-activator for carbon metabolism. regulator; Energy metabolism, carbon: Glycolysis	-0.3	0	0.7	0	0.4
mraZ	RsmH methytransferase inhibitor.	-0.4	-0.2	-0.1	-1	-0.8
rsmH	16S rRNA m(4)C1402 methyltransferase, SAM-dependent. enzyme; rRNA modification	-0.3	0	0.5	-1.1	-0.7
ftsW	lipid II flippase; integral membrane protein involved in stabilizing FtsZ ring during cell division; transport of peptidoglycan subunits across cytoplasmic membrane. membrane; Cell division	-0.3	-0.7	-0.1	-1.3	-1.2
ddlB	D-alanine:D-alanine ligase. enzyme; Murein sacculus, peptidoglycan	-0.7	0	0.8	-2.6	-2.8
pdhR	pyruvate dehydrogenase complex repressor; autorepressor. regulator; Energy metabolism, carbon: Pyruvate dehydrogenase	-0.2	-0.2	0.1	-0.4	-0.6
aceE	pyruvate dehydrogenase, decarboxylase component E1, thiamine triphosphate-binding. enzyme; Energy metabolism, carbon: Pyruvate dehydrogenase	-0.7	-0.7	1.9	-0.3	-0.9
aceF	pyruvate dehydrogenase, dihydrolipoyltransacetylase component E2. enzyme; Energy metabolism, carbon: Pyruvate dehydrogenase	-0.3	-0.2	2.2	-0.7	-0.4
acnB	bifunctional aconitate hydratase 2/2-methylisocitrate dehydratase. enzyme; Energy metabolism, carbon: TCA cycle	0.4	1	0.9	0.3	-0.1
hpt	hypoxanthine phosphoribosyltransferase. enzyme; Salvage of nucleosides and nucleotides	-0.4	0.1	-0.1	-0.5	-0.6
pcnB	poly(A) polymerase. enzyme; RNA synthesis, modification, DNA transcription	1.9	0.7	0.3	1.6	1.4
mrcB	fused glycosyl transferase and transpeptidase. enzyme; Murein sacculus, peptidoglycan synthetase; penicillin-binding protein 1B.	0.1	0.2	0.8	0	0.1
degP	serine endoprotease (protease Do), membrane-associated. enzyme; Degradation of proteins, peptides, glycopeptides	-1	-0.8	0	-2.9	-2.9
glnD	uridylyltransferase. enzyme; Amino acid biosynthesis: Glutamine	0.3	0.6	0.2	0.3	0.5
skp	periplasmic chaperone. factor; Basic proteins - synthesis, modification	0.3	0.1	0.2	-0.5	-0.8
tilS	tRNA(Ile)-lysidine synthetase. enzyme; tRNA modification	-0.4	-0.1	0	-0.4	-0.8
sbmA	microcin B17 transporter. putative membrane; Drug/analog sensitivity	0	0.2	2	0.3	0.3
tgt	tRNA-guanine transglycosylase. enzyme; tRNA modification	-0.2	-0.1	0	-0.5	-0.3
cyoD	cytochrome o ubiquinol oxidase subunit IV. enzyme; Energy metabolism, carbon: Aerobic respiration	0.5	0.3	0.3	0.5	0.7
cyoC	cytochrome o ubiquinol oxidase subunit III. enzyme; Energy metabolism, carbon: Aerobic respiration	0.5	0.7	0.7	0.5	0.6
yajG	putative lipoprotein. putative enzyme; Not classified	-0.4	-0.2	0.1	-0.7	-0.7
tig	peptidyl-prolyl cis/trans isomerase (trigger factor). factor; Cell division	0.1	-0.3	0	-0.3	-0.7
clpP	proteolytic subunit of ClpA-ClpP and ClpX-ClpP ATP-dependent serine proteases. enzyme; Degradation of proteins, peptides, glycopeptides	-0.5	0.1	0.9	-0.9	-0.7
clpX	ATPase and specificity subunit of ClpX-ClpP ATP-dependent serine protease. enzyme; Degradation of proteins, peptides, glycopeptides	-0.5	-0.1	0.9	-0.8	-0.5
lon	DNA-binding ATP-dependent protease La. enzyme; Global regulatory functions. standard_name D14S161	0.3	0.5	1	-0.1	-0.3
cof	thiamine pyrimidine pyrophosphate hydrolase; hMP-PP phosphatase.	0	-0.1	-0.5	0	-0.1
gcl	glyoxylate carboligase. enzyme; Central intermediary metabolism: Pool, multipurpose conversions	-0.3	-0.3	-0.1	-0.5	-0.6
exoD	pseudogene.	-0.1	-0.3	-0.7	-0.1	-0.2
ybcN	DLP12 prophage; uncharacterized protein. Phage or Prophage Related	-0.1	-0.1	-0.5	-0.1	0
nohD	DLP12 prophage; DNA packaging protein. Phage or Prophage Related	0.1	-0.5	-0.3	0	-0.1
ahpC	alkyl hydroperoxide reductase, C22 subunit. enzyme; Detoxification	-0.5	-1.2	-0.1	-0.6	-0.4
rna	ribonuclease I. enzyme; Degradation of RNA	0	-0.2	0.9	0.4	0.3
dacA	D-alanyl-D-alanine carboxypeptidase (penicillin-binding protein 5). enzyme; Murein sacculus, peptidoglycan	-0.3	-0.6	-0.2	-0.9	-0.8
miaB	tRNA-i(6)A37 methylthiotransferase. enzyme; tRNA modification	-0.3	-0.5	-0.5	-0.5	-0.4
nagC	N-acetylglucosamine-inducible nag divergent operon transcriptional repressor. regulator; Central intermediary metabolism: Amino sugars	-0.3	0.1	0.1	0.1	0.6
nagA	N-acetylglucosamine-6-phosphate deacetylase. enzyme; Central intermediary metabolism: Amino sugars	-0.2	0	0.4	0	0.7
seqA	negative modulator of initiation of replication. regulator; DNA - replication, repair, restriction/modification	0.1	0.2	1	-0.1	-0.2
pgm	phosphoglucomutase. enzyme; Degradation of small molecules: Carbon compounds	-0.3	-0.4	0.6	-2.5	-3.1
nei	endonuclease VIII/ 5-formyluracil/5-hydroxymethyluracil DNA glycosylase. enzyme; DNA - replication, repair, restriction/modification	-0.1	-0.5	-0.2	-0.1	-0.1
gltA	citrate synthase. enzyme; Energy metabolism, carbon: TCA cycle	0.8	1.2	1	0.8	1.1
sdhA	succinate dehydrogenase, flavoprotein subunit. enzyme; Energy metabolism, carbon: TCA cycle	0.6	0.7	0.5	0	-0.1
sdhB	succinate dehydrogenase, FeS subunit. enzyme; Energy metabolism, carbon: TCA cycle	0.6	0.9	1.1	0.3	0.1
sucA	2-oxoglutarate decarboxylase, thiamine triphosphate-binding. enzyme; Energy metabolism, carbon: TCA cycle	1	1.5	1.4	-1.1	-2.3
sucB	dihydrolipoyltranssuccinase. enzyme; Energy metabolism, carbon: TCA cycle	-0.1	0.6	-0.1	-0.4	-0.6
sucC	succinyl-CoA synthetase, beta subunit. enzyme; Energy metabolism, carbon: TCA cycle	0.3	0.6	0.4	0	0
cydA	cytochrome d terminal oxidase, subunit I. enzyme; Energy metabolism, carbon: Electron transport	-0.1	0.8	1	0.1	-0.8
cydB	cytochrome d terminal oxidase, subunit II. enzyme; Energy metabolism, carbon: Electron transport	0.1	1.2	0.8	0	-0.8
tolB	periplasmic protein. factor; Colicin-related functions; cell division	0	0.8	1.3	-0.6	-1.2
pal	peptidoglycan-associated outer membrane lipoprotein. membrane; Macromolecule synthesis, modification: Lipoprotein; cell division	-0.2	0.1	1.3	-1	-0.7
galE	UDP-galactose-4-epimerase. enzyme; Degradation of small molecules: Carbon compounds	-0.1	-0.4	0	-0.3	-1.2
ybiI	DksA-type zinc finger protein.	-0.2	-0.2	-0.6	-0.4	-0.6
glnP	glutamine transporter subunit. transport; Transport of small molecules: Amino acids, amines	0.1	-0.5	-0.1	0	0.1
ybiY	putative pyruvate formate lyase activating enzyme. putative enzyme; Not classified	0	-0.3	-0.8	-0.1	-0.2
cspD	inhibitor of DNA replication, cold shock protein homolog. phenotype; Not classified	0	-0.5	0.1	0	-0.2
cydC	fused glutathione, cysteine exporter subunits of ABC superfamily: membrane component/ATP-binding component. transport; Transport of small molecules: Other	0.3	0.9	1.5	-0.5	-0.5
lrp	leucine-responsive global transcriptional regulator. regulator; Central intermediary metabolism: Pool, multipurpose conversions	-0.4	-0.3	-0.4	-0.4	-0.8
ftsK	DNA translocase at septal ring sorting daughter chromsomes. phenotype; Cell division	-0.1	0.5	0.6	-0.5	-0.8
dmsC	dimethyl sulfoxide reductase, anaerobic, subunit C. enzyme; Energy metabolism, carbon: Anaerobic respiration	-0.1	-0.3	-0.5	-0.2	-0.2
aroA	5-enolpyruvylshikimate-3-phosphate synthetase. enzyme; Amino acid biosynthesis: Chorismate	-0.1	0.1	0	-0.7	-0.6
aspC	aspartate aminotransferase, PLP-dependent. enzyme; Amino acid biosynthesis: Aspartate	0.3	0.1	0.6	0	-0.2
pncB	nicotinate phosphoribosyltransferase. enzyme; Biosynthesis of cofactors, carriers: Pyridine nucleotide	-0.1	-0.7	-0.1	0.1	0.4
ompA	outer membrane protein A (3a;II*;G;d). membrane; Outer membrane constituents	-0.9	-1.2	1.1	-2.6	-2.8
efeU	pseudogene.	-0.1	-0.2	-0.5	0	0.1
ycdY	redox enzyme maturation protein (REMP) chaperone for YcdX. putative enzyme; Not classified	-0.2	-0.3	-0.6	-0.1	-0.1
opgG	osmoregulated periplasmic glucan (OPG) biosynthesis periplasmic protein. enzyme; Osmoregulated periplasmic glucan (OPG) biosynthesis	-0.2	-0.6	0.1	-0.3	-1.9
opgH	membrane glycosyltransferase; nutrient-dependent cell size regulator, FtsZ assembly antagonist. enzyme; Osmoregulated periplasmic glucan (OPG) biosynthesis biosynthesis	-0.1	-0.3	0.2	-0.4	-1.5
pyrC	dihydro-orotase. enzyme; Pyrimidine ribonucleotide biosynthesis	1.2	1	0.9	1.3	1.4
pabC	4-amino-4-deoxychorismate lyase component of para-aminobenzoate synthase multienzyme complex. enzyme; Biosynthesis of cofactors, carriers: Folic acid	0	-0.5	-0.2	-0.3	-0.1
phoQ	sensory histidine kinase in two-component regulatory system with PhoP. enzyme; Global regulatory functions	-0.3	-0.7	0.4	-0.2	0.2
phoP	response regulator in two-component regulatory system with PhoQ. regulator; Global regulatory functions	-0.4	-0.6	0.5	-0.3	0.1
icd	e14 prophage; isocitrate dehydrogenase, specific for NADP+. enzyme; Energy metabolism, carbon: TCA cycle; Phage or Prophage Related	1.3	2.2	1.5	1.3	0.7
ymfJ	e14 prophage; uncharacterized protein. Phage or Prophage Related	0.1	-0.8	-0.2	0.1	0
ymfR	e14 prophage; uncharacterized protein. Phage or Prophage Related	0.1	-0.5	-0.1	0	0
minD	membrane ATPase of the MinC-MinD-MinE system. enzyme; Cell division	0.7	0.2	-0.2	0	-1.2
minC	cell division inhibitor. factor; Cell division	0.3	-0.3	-0.2	-0.4	-1.4
dsbB	oxidoreductase that catalyzes reoxidation of dsbA protein disulfide isomerase I. enzyme; Surface structures	0.3	-0.1	-0.4	0.6	1.2
ldcA	murein tetrapeptide carboxypeptidase; LD-carboxypeptidase A. enzyme; Murein sacculus, peptidoglycan	-0.1	0.4	1	-0.7	-0.5
ymgE	UPF0410 family putative inner membrane protein; GlsB/YeaQ/YmgE family stress response membrane protein, ymgE, RS06220. stress response membrane protein	-0.4	-0.4	-0.6	-0.3	-0.5
chaC	cation transport regulator. transport; Transport of small molecules: Cations	0	-0.5	-0.2	0	-0.1
rssB	PcnB-degradosome interaction factor; response regulator. regulator; Basic proteins - synthesis, modification	-0.2	0.2	-0.1	0	0.8
galU	UTP-glucose-1-phosphate uridylyltransferase, precursor for LPS core, colanic acid, osmoregulated periplasmic glucans (Opg) and trehalose; galactose degredation. enzyme; Degradation of small molecules: Carbon compounds; lipopolysaccharide and cell envelope biosynthesis	-0.4	-0.8	0.4	-0.8	-3
oppB	oligopeptide transporter subunit. transport; Not classified	0.2	-0.2	-0.6	0.1	0.1
oppF	oligopeptide transporter subunit. putative transport; Not classified	-0.2	-0.5	-0.7	-0.1	-0.2
clsA	cardiolipin synthase 1. enzyme; Macromolecule synthesis: Phospholipids	-0.1	-0.3	0.1	-0.5	-0.4
ompW	outer membrane protein W. putative membrane; Not classified	0.1	-0.2	-0.3	-0.2	-0.8
yciE	putative rubrerythrin/ferritin-like metal-binding protein.	0.1	-0.5	0.2	0.2	0
cysB	N-acetylserine-responsive cysteine regulon transcriptional activator; autorepressor. transport; Amino acid biosynthesis: Cysteine	-0.2	-0.9	-1.1	0	-0.2
sapD	antimicrobial peptide transport ABC system ATP-binding protein. putative transport; Not classified	0.3	0.3	0.5	0.8	0.8
sapB	antimicrobial peptide transport ABC transporter permease. putative transport; Not classified	0.3	0.2	0.8	0.7	0.4
ymjA	DUF2543 family protein.	-0.2	-0.6	-0.3	-0.2	-0.2
puuE	4-aminobutyrate aminotransferase, PLP-dependent. enzyme; Degradation of small molecules: Carbon compounds	-0.1	-0.5	-0.5	0.1	0.2
hslJ	heat-inducible lipoprotein involved in novobiocin resistance. factor; Adaptations, atypical conditions	0.2	-0.1	-0.1	0.2	0.5
ydbH	putative membrane-anchored protein, function unknown.	0	-0.2	-0.3	0.2	0.6
ynbE	lipoprotein.	0.2	0	-0.2	-0.1	0.7
tynA	tyramine oxidase, copper-requiring. enzyme; Degradation of small molecules: Amines	0	0	1.1	0.2	0.1
paaD	ring 1,2-phenylacetyl-CoA epoxidase subunit. enzyme; Phenylacetic acid degradation	0	-0.5	-0.7	0	0.2
paaI	hydroxyphenylacetyl-CoA thioesterase. enzyme; Phenylacetic acid degradation	0.1	-0.5	-0.6	0	0.1
hicA	mRNA interferase toxin of the HicAB toxin-antitoxin system.	0.7	0.2	0	0.9	0.8
fdnH	formate dehydrogenase-N, Fe-S (beta) subunit, nitrate-inducible. enzyme; Energy metabolism, carbon: Anaerobic respiration	-0.1	-0.6	-0.3	0.1	0.1
osmC	lipoyl-dependent Cys-based peroxidase, hydroperoxide resistance; salt-shock inducible membrane protein; peroxiredoxin. phenotype; Osmotic adaptation	-0.1	-0.2	-0.6	0	-0.1
marC	UPF0056 family inner membrane protein.	-0.2	-0.5	-0.3	-0.3	-0.2
marA	multiple antibiotic resistance transcriptional regulator. regulator; Drug/analog sensitivity	0.2	-0.6	0.1	0.2	0.1
ydeJ	inactive PncC family protein.	0.1	-0.2	-0.5	0.1	0
rem	Qin prophage; uncharacterized protein. Phage or Prophage Related	-0.1	-0.8	-0.2	-0.2	0
mlc	glucosamine anaerobic growth regulon transcriptional repressor; autorepressor. regulator; Not classified	0	-0.2	-0.4	0.3	0.8
pntB	pyridine nucleotide transhydrogenase, beta subunit. enzyme; Central intermediary metabolism: Pool, multipurpose conversions	0	-0.4	-0.6	0	-0.1
fumC	fumarate hydratase (fumarase C),aerobic Class II. enzyme; Energy metabolism, carbon: TCA cycle	0	-1	-0.4	0	0
rsxA	SoxR iron-sulfur cluster reduction factor component; inner membrane protein of electron transport complex.	-0.1	0.1	0.1	-0.7	-1
rsxB	SoxR iron-sulfur cluster reduction factor component; putative iron-sulfur protein.	-0.1	-0.3	-0.2	-0.9	-0.6
rsxD	SoxR iron-sulfur cluster reduction factor component; putative membrane protein of electron transport complex.	-0.2	0	0.1	-0.5	-0.9
rsxG	SoxR iron-sulfur cluster reduction factor component; putative membrane protein of electron transport complex.	-0.2	-0.5	0.1	-1.1	-1.2
rsxE	SoxR iron-sulfur cluster reduction factor component; electron transport inner membrane NADH-quinone reductase.	-0.2	0	-0.3	-0.9	-0.8
slyB	outer membrane lipoprotein. putative membrane; Not classified	-0.2	-0.2	-0.5	-0.8	-1.1
ydhI	DUF1656 family putative inner membrane efflux pump associated protein.	0	-0.1	-0.3	0.4	1.2
nemR	transcriptional repressor for the nemRA-gloA operon, quinone-, glyoxal-, and HOCl-activated.	0.4	0	1	0.3	0.1
sodB	superoxide dismutase, Fe. enzyme; Detoxification	0	-1	-0.5	0.2	0.1
ydhB	LysR family putative transcriptional regulator. putative regulator; Not classified	0.4	0.1	-0.4	0.3	0.5
cfa	cyclopropane fatty acyl phospholipid synthase (unsaturated-phospholipid methyltransferase). enzyme; Fatty acid and phosphatidic acid biosynthesis	0.1	-0.2	-0.1	-0.1	-0.5
sufE	sulfur acceptor protein.	-0.2	-0.6	-0.6	0	0
sufC	SufBCD Fe-S cluster assembly scaffold protein, ATP-binding protein.	0	-0.1	-0.7	0.1	0
aroD	3-dehydroquinate dehydratase. enzyme; Amino acid biosynthesis: Chorismate	-0.2	0.1	0.1	-0.9	-0.9
ydiR	putative electron transfer flavoprotein, FAD-binding subunit. putative enzyme; Not classified	0	-0.2	-0.6	0.2	0.1
aroH	3-deoxy-D-arabino-heptulosonate-7-phosphate synthase, tryptophan repressible. enzyme; Amino acid biosynthesis: Tryptophan	-0.2	-0.2	0.1	-0.6	-0.4
ydjZ	TVP38/TMEM64 family inner membrane protein.	0.1	-0.5	-0.2	0.1	0.1
ydjA	putative oxidoreductase.	-0.2	-0.6	-0.4	-0.1	0
rlmA	23S rRNA m(1)G745 methyltransferase, sAM-dependent. enzyme; rRNA modification	-0.3	-0.6	-0.5	-0.3	-0.2
prc	carboxy-terminal protease for penicillin-binding protein 3. enzyme; Degradation of proteins, peptides, glyco	-1.3	-1.1	-0.4	-2.8	-2
yebZ	inner membrane protein. putative transport; Drug/analog sensitivity	-0.1	-0.4	-0.6	0	0
purT	phosphoribosylglycinamide formyltransferase 2. enzyme; Purine ribonucleotide biosynthesis	0	-0.2	-0.7	0	0.1
lpxM	myristoyl-acyl carrier protein (ACP)-dependent acyltransferase. putative factor; Adaptations, atypical conditions	-0.4	-0.2	-0.1	-0.2	-0.8
mepM	murein DD-endopeptidase, space-maker hydrolase, septation protein. enzyme; Murein sacculus, peptidoglycan	-0.1	-0.2	-0.8	-0.1	-0.1
znuB	zinc transporter subunit: membrane component of ABC superfamily.	0	-0.3	-1	0.2	0.2
cutC	copper homeostasis protein. putative transport; Detoxification	0	-0.5	-0.1	-0.1	0
flhA	putative flagellar export pore protein. putative structural component; Surface structures	0.1	-0.3	-0.5	0.1	0
cheR	chemotaxis regulator, protein-glutamate methyltransferase. enzyme; Chemotaxis and mobility	0	-0.5	-0.7	-0.3	0.1
motB	protein that enables flagellar motor rotation. structural component; Chemotaxis and mobility	-0.3	-0.6	-0.6	-0.2	0
yecA	UPF0149 family protein.	-0.2	-0.5	-0.1	0.1	0
yedK	DUF159 family protein.	-0.2	-0.5	-0.2	0	-0.1
fliE	flagellar basal-body component. structural component; Surface structures	-0.2	-0.5	-0.7	-0.2	-0.3
fliG	flagellar motor switching and energizing component. structural component; Surface structures	-0.2	-0.6	-0.4	0	-0.1
yedA	amino acid exporter for phenylalanine, threonine. putative membrane; Not classified	0.1	-0.3	-0.6	0.1	0.2
yeeT	CP4-44 prophage; uncharacterized protein. Phage or Prophage Related	-0.1	-0.7	-0.3	-0.1	-0.3
yeeD	putative TusA family sulfurtransferase.	0.1	-0.5	-0.8	0.1	-0.1
yegH	inner membrane protein. putative transport; Not classified	0	-0.3	-0.5	-0.1	-0.2
asmA	suppressor of OmpF assembly mutants; putative outer membrane protein assembly factor; inner membrane-anchored periplasmic protein. phenotype; Outer membrane constituents	0.2	0	0.5	0.6	1.3
gatC	galactitol PTS permease-GatC subunit.	0.3	-0.3	-0.1	0.6	0.8
gatB	galactitol-specific enzyme IIB component of PTS. enzyme; Transport of small molecules: Carbohydrates, organic acids, alcohols	0.3	-0.3	0	0.4	0.5
gatZ	D-tagatose 1,6-bisphosphate aldolase 2, subunit. putative enzyme; Not classified	0.2	-0.4	-0.3	0.5	0.5
gatY	D-tagatose 1,6-bisphosphate aldolase 2, catalytic subunit. enzyme; Degradation of small molecules: Carbon compounds	0.2	-0.3	-0.3	0.6	0.5
fbaB	fructose-bisphosphate aldolase class I.	-0.1	-0.4	-0.7	0.1	0
thiM	hydoxyethylthiazole kinase. enzyme; Biosynthesis of cofactors, carriers: Thiamine	-0.1	-0.5	-0.5	0	-0.1
yehA	putative fimbrial-like adhesin protein. putative structural component; Surface structures	0.3	-0.2	-0.2	0.5	0.8
yehB	putative outer membrane protein. putative membrane; Not classified	0.4	-0.2	-0.3	0.6	0.8
yehC	putative periplasmic pilin chaperone. putative factor; Surface structures	0.2	-0.3	-0.1	0.4	0.6
yehD	putative fimbrial-like adhesin protein. putative structural component; Surface structures	0.3	-0.2	-0.1	0.3	0.6
yehK	uncharacterized protein.	0.2	0	0.7	0.2	0.4
yeiS	DUF2542 family protein.	0.2	-0.6	-0.1	0.2	0
mepS	murein DD-endopeptidase, space-maker hydrolase, mutational suppressor of prc thermosensitivity, outer membrane lipoprotein. enzyme; Murein sacculus, peptidoglycan	-0.5	-0.7	-0.2	-1	-1.2
rsuA	16S rRNA pseudouridine(516) synthase. enzyme; rRNA modification	0	-0.6	0.2	0	-0.1
yejM	essential inner membrane DUF3413 domain-containing protein; lipid A production and membrane permeability factor. putative enzyme; Not classified	0.1	-0.3	1.3	-0.1	0.6
apbE	putative thiamine-synthetic flavin transferase lipoprotein.	-0.5	-0.3	-0.5	-0.8	-1.1
ompC	outer membrane porin protein C. membrane; Outer membrane constituents	-1.2	-0.4	-0.1	-1.8	-2.5
yfaE	ferredoxin involved with ribonucleotide reductase diferric-tyrosyl radical (Y*) cofactor maintenance.	-0.6	-0.8	-0.4	-0.5	-1.3
nuoN	NADH:ubiquinone oxidoreductase, membrane subunit N. enzyme; Energy metabolism, carbon: Aerobic respiration	0.7	0.8	0.4	-1.6	-2
nuoM	NADH:ubiquinone oxidoreductase, membrane subunit M. enzyme; Energy metabolism, carbon: Aerobic respiration	0.4	0.4	0.6	-1.2	-1.3
nuoL	NADH:ubiquinone oxidoreductase, membrane subunit L. enzyme; Energy metabolism, carbon: Aerobic respiration	0.6	0.6	0.6	-0.7	-1
nuoJ	NADH:ubiquinone oxidoreductase, membrane subunit J. enzyme; Energy metabolism, carbon: Aerobic respiration	0.8	0.2	0.9	-1	-0.9
nuoG	NADH:ubiquinone oxidoreductase, chain G. enzyme; Energy metabolism, carbon: Aerobic respiration	0.5	0.4	0.7	-1.1	-1.4
nuoF	NADH:ubiquinone oxidoreductase, chain F. enzyme; Energy metabolism, carbon: Aerobic respiration	1	0.7	1.3	-0.6	-1.6
nuoC	NADH:ubiquinone oxidoreductase, fused CD subunit. enzyme; Energy metabolism, carbon: Aerobic respiration	0.6	0.3	0.9	-1.1	-2.9
pta	phosphate acetyltransferase. enzyme; Degradation of small molecules: Carbon compounds	-0.3	-0.3	1.9	-0.4	-0.2
dedD	membrane-anchored periplasmic protein involved in septation. putative membrane; Not classified	0.4	0.9	0.2	-0.4	-0.4
truA	tRNA pseudouridine(38-40) synthase. enzyme; tRNA modification	-0.1	0.1	0.8	-0.4	-0.1
aroC	chorismate synthase. enzyme; Amino acid biosynthesis: Chorismate	-0.2	0.1	-0.1	-0.7	-0.6
mlaA	ABC transporter maintaining outer membrane lipid asymmetry, outer membrane lipoprotein component. transport; Transport of small molecules: phospholipids; Macromolecule synthesis, modification: Lipoprotein	0	-0.2	0	-0.6	-0.9
gtrS	serotype-specific glucosyl transferase, CPS-53 (KpLE1) prophage. Phage or Prophage Related	0	0	0.5	0.1	0.1
yfdM	pseudogene.	-0.3	-0.2	-0.7	-0.3	-0.2
dsdX	D-serine transporter. transport; Not classified	0.1	-0.1	-0.5	0	0
ypdB	response regulator activating yhjX; pyruvate-responsive YpdAB two-component system. putative regulator; Not classified	-0.1	-0.3	-0.7	-0.1	-0.2
bamC	BamABCDE complex outer membrane biogenesis lipoprotein. membrane; Macromolecule synthesis, modification: Lipoprotein	0.1	-0.2	-0.2	0	-0.6
ppk	polyphosphate kinase, component of RNA degradosome. enzyme; Central intermediary metabolism: Phosphorus compounds	0	0.3	0.3	-0.9	-0.8
guaB	IMP dehydrogenase. enzyme; Purine ribonucleotide biosynthesis	0.1	1.2	1.4	-0.5	-1.1
bamB	BamABCDE complex outer membrane biogenesis lipoprotein.	-0.2	-0.3	-0.3	-3.3	-3.4
rodZ	MreB assembly cytoskeletal protein. putative membrane; cell division	-0.3	-0.4	0.2	-0.9	-1
lepA	back-translocating elongation factor EF4, GTPase. factor; Proteins - translation and modification	0	0.3	0.6	-0.2	-0.1
rseC	SoxR iron-sulfur cluster reduction factor component; with RsxABCDEG. regulator; Global regulatory functions	0	0	-0.2	-0.2	-0.6
rseB	anti-sigma E factor, binds RseA. regulator; Global regulatory functions	0.2	-0.1	-0.1	-1.9	-2.4
rseA	anti-sigma factor. regulator; Global regulatory functions	-0.9	0.5	-0.1	-1.8	-1.7
srmB	ATP-dependent RNA helicase. enzyme; RNA synthesis, modification, DNA transcription	0.3	0.2	0.7	0.3	-0.3
raiA	cold shock protein associated with 30S ribosomal subunit. putative regulator; Not classified	-0.3	-0.4	0.3	0.1	0.6
bamE	lipoprotein component of BamABCDE outer membrane biogenesis complex.	-0.2	-0.7	-0.6	-2	-1.8
smpB	trans-translation protein.	-1	-0.1	0.4	-2	-1.7
nrdI	NrdEF cluster assembly flavodoxin. enzyme; Biosynthesis of cofactors, carriers: Thioredoxin, glutaredoxin, glutathione	-0.1	-0.3	-0.9	-0.5	-0.2
gshA	glutamate-cysteine ligase. enzyme; Biosynthesis of cofactors, carriers: Thioredoxin, glutaredoxin, glutathione	0.1	-0.3	0.6	0.3	0.2
pncC	nicotinamide-nucleotide amidohydrolase; NMN amidohydrolase. enzyme; NMN catabolism	-0.1	-0.3	-0.5	-0.1	-0.1
srlR	sorbitol-inducible srl operon transcriptional repressor. regulator; Degradation of small molecules: Carbon compounds	0	-0.3	0.7	0	0.6
rpoS	RNA polymerase, sigma S (sigma 38) factor. enzyme; Global regulatory functions	0.1	-0.8	-0.1	-0.3	-0.9
nlpD	activator of AmiC murein hydrolase activity, lipoprotein. enzyme; Murein sacculus, peptidoglycan; membrane; Macromolecule synthesis, modification: Lipoprotein	-0.6	-0.4	-0.2	-0.8	-0.8
umpG	broad specificity 5'(3')-nucleotidase and polyphosphatase; adenosine/guanosine nucleotide degradation. purine nucleotide degradation	0	-0.4	-0.2	-0.6	-0.9
truD	tRNA(Glu) pseudouridine(13) synthase. enzyme; tRNA modification, uridine13 in tRNA to pseudouridine13 in tRNA	0.1	-0.3	-0.1	-0.7	-1.2
relA	(p)ppGpp synthetase I/GTP pyrophosphokinase. enzyme; Global regulatory functions	-0.4	0.1	0.1	-1	-0.6
rlmD	23S rRNA m(5)U1939 methyltransferase, sAM-dependent. enzyme; rRNA modification	0.1	0.1	0.6	0.1	0.2
gcvA	glycine cleavage system transcriptional activator; autorepressor. regulator; Central intermediary metabolism: Pool, multipurpose conversions	-0.1	0.7	0.6	0.2	0.7
recB	exonuclease V (RecBCD complex), beta subunit. enzyme; Degradation of DNA	0	0.3	0.7	-0.5	-0.5
recC	exonuclease V (RecBCD complex), gamma chain. enzyme; Degradation of DNA	0	0	0.8	-0.2	-0.4
ygeN	pseudogene.	0.2	0.3	0.6	0.1	0.3
ygeW	putative carbamoyltransferase. putative enzyme; Not classified	0	0.1	0.6	0	0.1
ubiI	2-octaprenylphenol hydroxylase, FAD-dependent. enzyme; Biosynthesis of cofactors, carriers: Menaquinone, ubiquinone	-0.1	0.1	0.8	-0.2	-0.4
yggI	Zn-dependent metalloprotease-related protein.	-0.2	-0.3	-0.3	-0.4	-0.7
endA	DNA-specific endonuclease I. enzyme; Degradation of DNA	0.1	-0.1	0.1	0.1	0.8
gshB	glutathione synthetase. enzyme; Biosynthesis of cofactors, carriers: Thioredoxin, glutaredoxin, glutathione	0	-0.1	0.5	-0.3	-0.2
yggW	HemN family putative oxidoreductase. putative enzyme; Not classified	-0.1	0	0.6	0	-0.1
ftsP	septal ring component that protects the divisome from stress; multicopy suppressor of ftsI(Ts). cell division; phenotype; Not classified	-0.1	0.8	0.2	-0.8	-0.7
qseC	quorum sensing sensory histidine kinase in two-component regulatory system with QseB.	-0.7	-0.6	0.6	-1.1	-0.7
cpdA	3',5' cAMP phosphodiesterase. regulator; Degradation of small molecules: Carbon compounds	-0.3	0.2	0.2	-0.5	-0.1
tolC	transport channel. putative membrane	-0.3	-0.3	0.4	-1.4	-1.3
hldE	fused heptose 7-phosphate kinase/heptose 1-phosphate adenyltransferase. putative enzyme; Not classified	-0.4	-0.4	0.7	-1.9	-2.3
bacA	undecaprenyl pyrophosphate phosphatase.. putative transport; Drug/analog sensitivity; polyisoprenoid, lipid II (di-trans, octa-cis-undecaprenyl phosphate) biosynthesis	0.1	0.1	0	-0.1	-0.7
yqjI	PadR family putative transcriptional regulator.	0.2	0.5	0.4	-0.1	0.4
ebgR	transcriptional repressor. regulator; Degradation of small molecules: Carbon compounds	-0.4	0.4	0.6	-1.1	-0.1
yqjE	DUF1469 family inner membrane protein.	-0.2	-0.5	-0.1	-0.1	-0.4
diaA	DnaA initiator-associating factor for replication initiation.	-0.8	-0.9	0	-0.7	-1.2
yraP	outer membrane lipoprotein. putative transport; Not classified	-0.3	-0.3	0	-0.8	-1.1
nlpI	lipoprotein involved in osmotic sensitivity and filamentation; scaffolds peptidoglycan hydrolases. putative regulator; cell division	-0.4	0.4	0.5	-2.1	-1.9
pnp	polynucleotide phosphorylase/polyadenylase. enzyme; RNA synthesis, modification, DNA transcription	0.2	0.4	0.9	-0.1	-0.1
greA	transcript cleavage factor. regulator; Proteins - translation and modification	0.4	0.4	0.9	-0.3	-0.7
mlaB	ABC transporter maintaining outer membrane lipid asymmetry, cytoplasmic STAS component. transport; Transport of small molecules: phospholipids	0	0.1	0.2	-0.7	-1.1
mlaC	ABC transporter maintaining outer membrane lipid asymmetry, periplasmic binding protein. transport; Transport of small molecules: phospholipids	0.1	0.2	0.6	-0.6	-1
mlaD	ABC transporter maintaining outer membrane lipid asymmetry, anchored periplasmic binding protein. transport; Transport of small molecules: phospholipids	0	0	0	-1.1	-1.3
mlaE	ABC transporter maintaining outer membrane lipid asymmetry, inner membrane permease protein. transport; Transport of small molecules: phospholipids	-1	-0.1	0	-1.9	-2.2
mlaF	ABC transporter maintaining outer membrane lipid asymmetry, ATP-binding protein. transport; Transport of small molecules: phospholipids	-0.1	-0.2	-0.1	-1.1	-1.4
lptC	lipopolysaccharide export, IM-tethered periplasmic protein of the LptBFGC export complex.	0.5	0.1	0	0.1	0.5
rpoN	RNA polymerase, sigma 54 (sigma N) factor. regulator; Global regulatory functions	0.1	0.2	0.7	0.2	0.4
ptsN	sugar-specific enzyme IIA component of PTS. enzyme; Transport of small molecules: Amino acids, amines	0	0.1	0.8	0.2	0.1
yhbJ	adaptor protein RapZ for GlmZ/GlmY sRNA decay; glucosamine-6-phosphate regulated; NTPase.	-0.1	0.7	0.2	-0.8	-1.1
arcB	aerobic respiration control sensor histidine protein kinase, cognate to two-component response regulators ArcA and RssB. enzyme; Global regulatory functions	0.6	0.5	0.6	0.5	1.1
sspB	ClpXP protease specificity enhancing factor. regulator; Global regulatory functions	-0.3	0	-0.1	-0.6	-0.5
sspA	stringent starvation protein A, phage P1 late gene activator, RNAP-associated acid-resistance protein, inactive glutathione S-transferase homolog. regulator; Global regulatory functions	-0.8	-0.8	0.1	-1.4	-1.1
yhcM	putative AFG1-like family P-loop ATPase.	0.3	0.7	0.5	0.3	0.3
degQ	serine endoprotease, periplasmic. enzyme; Degradation of proteins, peptides, glycopeptides	-0.1	0.1	0.1	-0.2	-0.5
mdh	malate dehydrogenase, NAD(P)-binding. enzyme; Energy metabolism, carbon: TCA cycle	0.6	0.9	0.6	0.3	0
rng	ribonuclease G. structural component; Cell division	0	0.3	0.3	-0.4	-0.7
panF	pantothenate:sodium symporter. transport; Transport of small molecules: Cations	0.1	-0.2	0.5	0.1	0.1
dusB	tRNA-dihydrouridine synthase B. enzyme; tRNA modification	-0.2	0.3	1	-0.3	-0.1
fis	global DNA-binding transcriptional dual regulator. factor; DNA - replication, repair, restriction/modification	-0.1	0.9	0.9	-1	-0.9
aroE	dehydroshikimate reductase, NAD(P)-binding. enzyme; Amino acid biosynthesis: Chorismate	-0.1	0.5	0.5	-0.9	-1
trkA	NAD-binding component of TrK potassium transporter. transport; Transport of small molecules: Cations	0.1	0.7	1.2	0.5	1
yhdN	DUF1992 family protein.	-0.1	0.5	0.5	-0.6	-0.1
tufA	translation elongation factor EF-Tu 1. factor; Proteins - translation and modification	0.6	0.5	1.2	0.2	0.3
frlR	putative DNA-binding transcriptional regulator. putative regulator; Not classified	0.4	0	0.5	1.2	0.1
dam	DNA adenine methyltransferase. enzyme; DNA - replication, repair, restriction/modification	-0.1	-0.6	0.6	-0.4	-0.6
damX	cell division protein that binds to the septal ring. putative membrane; Cell division	-0.3	0.1	0.3	-0.9	-0.7
aroB	3-dehydroquinate synthase. enzyme; Amino acid biosynthesis: Chorismate	-0.3	0.6	0.9	-1.2	-1.2
hofQ	DNA catabolic putative fimbrial transporter. putative transport; Not classified	0.2	0.5	0.5	0.2	0.3
envZ	sensory histidine kinase in two-component regulatory system with OmpR. enzyme; Global regulatory functions	-1.1	-0.2	0.4	-1.8	-2.2
ompR	response regulator in two-component regulatory system with EnvZ. regulator; Global regulatory functions	-1.3	-0.1	0.4	-2.4	-2.7
nfuA	Fe/S biogenesis protein; putative scaffold/chaperone for damaged Fe/S proteins.	0.1	0.2	0.6	0.2	0
glpD	sn-glycerol-3-phosphate dehydrogenase, aerobic, FAD/NAD(P)-binding. enzyme; Energy metabolism, carbon: Aerobic respiration	0.7	0.6	1.1	0.7	0.1
yzgL	pseudogene.	0.4	0.8	0.5	0.2	0.4
gntR	d-gluconate inducible gluconate regulon transcriptional repressor. regulator; Central intermediary metabolism: Entner-Douderoff	-0.2	0.5	0.3	-0.2	0
ftsX	inner membrane putative ABC superfamily transporter permease. membrane; Cell division	2	1.9	1.1	0.3	-0.3
ftsE	putative ABC superfamily transporter ATP-binding subunit. phenotype; Not classified. Cell division	2	1.9	1.2	0.2	-0.1
yhhM	DUF2500 family protein. putative factor; Not classified	0.1	0.5	0.4	0.2	0
acpT	4'-phosphopantetheinyl transferase.	0.2	0.5	0.3	0.2	0.2
nikE	nickel transporter subunit. transport; Transport of small molecules: Cations	0.1	0.5	0.4	0.1	0.2
pitA	phosphate transporter, low-affinity; tellurite importer. transport; Transport of small molecules: Anions	0.2	0.2	0.7	0.7	0.5
slp	outer membrane lipoprotein. membrane; Outer membrane constituents	0	0.4	0.1	0	0.5
gadX	acid resistance regulon transcriptional activator; autoactivator.	0.1	0.3	0.2	0.1	0.6
yhjR	DUF2629 family protein.	0.4	0.8	0.7	0.4	0.4
ldrD	toxic polypeptide, small.	0.1	0.7	0.3	-0.3	0.1
rdlD	sRNA antisense regulator affects LdrD translation; proposed addiction module in LDR-D repeat, with toxic peptide LdrD. component of addiction module	0.3	0.5	0.1	0.1	0.2
yhjX	pyruvate-inducible inner membrane protein, putative transporter. putative transport; Drug/analog sensitivity	0	0.5	0.2	0.1	0
mokA	toxic polypeptide, small. component of addiction module (incomplete)	0.1	0.5	0.2	0	0
insJ	IS150 transposase A. IS, phage, Tn; Transposon-related functions; extrachromosomal; transposon related	0.1	0.6	0.4	0.1	0.2
yiaB	YiaAB family inner membrane protein.	0.1	0.6	0.4	0.1	0.1
xylA	D-xylose isomerase. enzyme; Degradation of small molecules: Carbon compounds	0	0.6	0.5	-0.1	-0.2
yiaW	DUF3302 family inner membrane protein.	0.1	0.5	0.1	0	0.1
yibA	HEAT-domain lethality reduction protein; putative immunity protein for putative polymorphic toxin RhsA.	0.1	0.6	0.5	0.1	0.1
yibG	TPR-like repeat protein.	-0.1	0.5	0.4	0	-0.1
yibW	pseudogene.	0	0.6	0.3	0	0.1
mtlR	mannitol operon repressor. regulator; Degradation of small molecules: Carbon compounds	-0.1	0.5	0.3	-0.1	0.4
yibL	ribosome-associated DUF2810 family protein.	0	0.5	0.5	0.3	0.3
gpmM	phosphoglycero mutase III, cofactor-independent. putative enzyme; Not classified	0.1	0.5	0.1	0	0
envC	septal ring factor, activator of AmiB and AmiC murein (peptidoglycan) hydrolases required for septal splitting. enzyme; Murein sacculus, peptidoglycan; cell division	1.8	2.2	1.4	0	-0.7
hldD	ADP-L-glycero-D-mannoheptose-6-epimerase, NAD(P)-binding. enzyme; Surface polysaccharides & antigens	-0.2	-0.1	1.4	-1.4	-2.3
waaF	ADP-heptose:LPS heptosyltransferase II. enzyme; Macromolecule metabolism: Lipopolysaccharide	-0.4	-0.3	0.9	-1.4	-2.6
waaC	ADP-heptose:LPS heptosyl transferase I. enzyme; Macromolecule metabolism: Lipopolysaccharide	-0.4	-0.5	1.1	-2.3	-3.2
waaU	lipopolysaccharide core biosynthesis. enzyme; Macromolecule metabolism: Lipopolysaccharide	-0.1	0.4	0.1	-0.3	-0.8
waaZ	lipopolysaccharide core biosynthesis protein. enzyme; Macromolecule metabolism: Lipopolysaccharide	0	0.5	0.4	-0.1	-0.1
waaJ	UDP-D-glucose:(galactosyl)lipopolysaccharide glucosyltransferase. enzyme; Surface polysaccharides & antigens	0	0.4	0.3	-0.3	-0.9
waaR	UDP-D-galactose:(glucosyl)lipopolysaccharide-alpha-1,3-D-galactosyltransferase. enzyme; Surface polysaccharides & antigens	-0.2	0.2	0.7	-0.7	-2
waaB	UDP-D-galactose:(glucosyl)lipopolysaccharide-1, 6-D-galactosyltransferase. enzyme; Surface polysaccharides & antigens	0	0.3	0.3	-0.2	-1.1
waaS	lipopolysaccharide core biosynthesis protein. enzyme; Macromolecule metabolism: Lipopolysaccharide	-0.1	0.6	0.5	-0.1	-0.2
waaP	kinase that phosphorylates core heptose of lipopolysaccharide. enzyme; Macromolecule metabolism: Lipopolysaccharide	0	-0.3	0.9	-1.3	-2.3
waaG	glucosyltransferase I. enzyme; Macromolecule metabolism: Lipopolysaccharide	0	-0.1	0.6	-1.2	-2
waaQ	lipopolysaccharide core biosynthesis protein. enzyme; Macromolecule metabolism: Lipopolysaccharide	-0.2	0	0.7	0	-0.3
mutM	formamidopyrimidine/5-formyluracil/ 5-hydroxymethyluracil DNA glycosylase. enzyme; DNA - replication, repair, restriction/modification	0.1	0.7	0.4	0.1	0.1
yicR	UPF0758 family protein. phenotype; Not classified	0.1	0.6	0.3	0	0
pyrE	orotate phosphoribosyltransferase. enzyme; Pyrimidine ribonucleotide biosynthesis	0.4	1	0.6	0.5	0.5
yicC	UPF0701 family protein; putative RNase adapter protein. Promotes degradation of small regulatory RNA RyhB by PNPase. enzyme: regulation, small regulatory RNA degradation	-0.4	0.5	0.4	-0.2	-0.7
dinD	DNA damage-inducible protein. phenotype; DNA - replication, repair, restriction/modification	0.2	0.6	0.4	0.1	0.2
yicG	UPF0126 family inner membrane protein.	0.1	0.5	0.2	0.1	-0.1
rpoZ	RNA polymerase, omega subunit. enzyme; RNA synthesis, modification, DNA transcription	-0.1	0.4	1.3	-0.1	-0.2
spoT	bifunctional (p)ppGpp synthetase II/ guanosine-3',5'-bis pyrophosphate 3'-pyrophosphohydrolase. enzyme; Global regulatory functions	0.1	0.1	1	0	0
nepI	putative transporter. putative transport; Not classified	0	0.5	0.1	0	0
uhpT	hexose phosphate transporter. transport; Transport of small molecules: Carbohydrates, organic acids, alcohols	0	0.5	0.5	-0.1	-0.2
tisB	toxic membrane persister formation peptide, LexA-regulated.	-0.1	0.6	0.4	0	-0.1
yidI	inner membrane protein.	0	0.6	0.3	-0.1	-0.1
yidK	putative transporter. putative transport; Not classified	0	0.5	0.3	0	0
ibpB	heat shock chaperone. factor; Adaptations, atypical conditions	0.1	0.5	0.3	0.2	0.4
yidQ	DUF1375 family outer membrane protein.	-0.1	0.5	0.4	-0.5	-0.7
dgoT	D-galactonate transporter. transport; Transport of small molecules: Carbohydrates, organic acids, alcohols	0.1	0.5	0.1	0	-0.1
dgoR	putative DNA-binding transcriptional regulator.	0	0.5	0.1	0	-0.2
yidX	putative lipoprotein. putative enzyme; Not classified	0.1	0.5	0.1	-0.1	-0.1
yidA	sugar phosphate phosphatase; substrates include erythrose 4-P and mannose 1-P phosphatase.	0	0.6	0.4	0	-0.1
yidB	DUF937 family protein.	-0.1	0.5	0.1	-0.1	-0.1
yidD	membrane protein insertion efficiency factor, inner membrane protein, UPF0161 family. membrane; Inner membrane	-0.2	0.5	0.6	-0.3	-0.4
mnmE	tRNA U34 5-methylaminomethyl-2-thiouridine modification GTPase. enzyme; Macromolecule modification: nucleic acid processing: tRNA modification: tRNA-uridine 2-thiolation and selenation	-0.5	0.6	1.4	-1	-0.5
tnaC	tryptophanase leader peptide. leader; Degradation of small molecules: Amino acids	-0.2	0.6	0.7	0.1	0.1
yidZ	putative DNA-binding transcriptional regulator. putative regulator; Not classified	0	0.5	0.2	0	-0.1
cbrB	PRK09823 family inner membrane protein, creBC regulon.	0.1	0.7	0.1	0	-0.1
cbrC	UPF0167 family protein.	-0.1	0.6	0.2	-0.1	-0.1
yieL	putative xylanase. putative enzyme; Not classified	0	0.5	0.1	0	-0.2
bglH	carbohydrate-specific outer membrane porin, cryptic. putative membrane; Not classified	0	0.5	0.2	-0.1	-0.1
bglB	cryptic phospho-beta-glucosidase B. enzyme; Degradation of small molecules: Carbon compounds	-0.1	0.5	0.2	-0.1	-0.2
bglG	transcriptional antiterminator of the bgl operon. regulator; Degradation of small molecules: Carbon compounds	0	0.5	0.3	-0.1	-0.2
phoU	negative regulator of PhoR/PhoB two-component regulator. regulator; Global regulatory functions	0.1	0.7	1.4	-0.6	-0.5
pstA	phosphate transporter subunit. transport; Transport of small molecules: Anions	0.2	1.1	1.3	0	0.1
pstC	phosphate transporter subunit. transport; Transport of small molecules: Anions	0.1	0.9	1.3	-0.3	-0.2
pstS	periplasmic phosphate binding protein, high-affinity. transport; Transport of small molecules: Anions	0.3	0.9	1.2	0	0.3
atpD	F1 sector of membrane-bound ATP synthase, beta subunit. enzyme; ATP-proton motive force interconversion	0.5	1.9	0.3	-2.3	-2.7
atpA	F1 sector of membrane-bound ATP synthase, alpha subunit. enzyme; ATP-proton motive force interconversion	0.7	1.6	0.9	-1.8	-2
atpE	F0 sector of membrane-bound ATP synthase, subunit c. enzyme; ATP-proton motive force interconversion	0.9	1.8	1.1	-1.8	-1.9
atpB	F0 sector of membrane-bound ATP synthase, subunit a. enzyme; ATP-proton motive force interconversion	0.3	1.3	0.7	-2.7	-2.5
rsmG	16S rRNA m(7)G527 methyltransferase, sAM-dependent; glucose-inhibited cell-division protein. enzyme; rRNA modification; phenotype; DNA - replication, repair, restriction/modification	-0.2	0.7	0.3	-0.3	-0.2
mnmG	5-methylaminomethyl-2-thiouridine modification at tRNA U34. enzyme; Macromolecule modification: nucleic acid processing: tRNA modification: tRNA-uridine 2-thiolation and selenation	-0.5	0.7	1.6	-1.3	-0.7
mioC	FMN-binding protein MioC. factor; DNA - replication, repair, restriction/modification	0.2	0.7	0.7	0.1	0
asnC	transcriptional activator of asnA; autorepressor. regulator; Amino acid biosynthesis: Asparagine	-0.2	0.5	0.5	-0.3	0
asnA	asparagine synthetase A. enzyme; Amino acid biosynthesis: Asparagine	0	0.6	0.3	-0.1	0.1
viaA	stimulator of RavA ATPase activity; von Willebrand factor domain protein.	0.1	0.6	0.3	0	0.1
ravA	hexameric AAA+ MoxR family ATPase, putative molecular chaperone. putative regulator; Not classified	0.1	0.6	0.3	0.1	0.1
kup	potassium transporter. transport; Transport of small molecules: Cations	-0.1	0.5	0.6	-0.1	-0.1
rbsD	putative cytoplasmic sugar-binding protein. transport; Transport of small molecules: Carbohydrates, organic acids, alcohols	0	0.6	0.3	0	0
rbsA	fused D-ribose transporter subunits of ABC superfamily: ATP-binding components. transport; Transport of small molecules: Carbohydrates, organic acids, alcohols	0	0.5	0.3	0	0
rbsK	ribokinase. enzyme; Degradation of small molecules: Carbon compounds	0	0.6	0.2	-0.1	-0.1
rbsR	transcriptional repressor of ribose metabolism. regulator; Degradation of small molecules: Carbon compounds	0.1	0.6	0.2	-0.2	0.1
yieP	putative transcriptional regulator.	0.1	0.3	0.8	0	0.3
hdfR	flhDC operon transcriptional repressor. regulator; Not classified	0.1	0.9	1.2	0.2	0.1
yifB	bifunctional magnesium chelatase family protein and putative transcriptional regulator. putative regulator; Not classified	0.1	0.7	0.3	0.1	0.2
ilvL	ilvG operon leader peptide. leader; Amino acid biosynthesis: Isoleucine, Valine	0.1	0.7	0.7	-0.1	-0.2
ilvG	pseudogene.	0	0.6	0.2	-0.1	-0.1
ppiC	peptidyl-prolyl cis-trans isomerase C (rotamase C). enzyme; Proteins - translation and modification	-0.1	0.6	0.1	0.1	-0.1
yifN	pseudogene.	0.1	0.7	0.4	0.1	0.2
rep	DNA helicase and single-stranded DNA-dependent ATPase. enzyme; DNA - replication, repair, restriction/modification	0.2	1	0.6	-0.1	-0.1
rhlB	ATP-dependent RNA helicase. putative enzyme; Not classified	0.1	0.6	0.4	0.1	0.3
trxA	thioredoxin 1. enzyme; Biosynthesis of cofactors, carriers: Thioredoxin, glutaredoxin, glutathione	0.1	0.6	0.5	-0.4	-0.3
wecA	rfe. UDP-GlcNAc:undecaprenylphosphate GlcNAc-1-phosphate transferase. Initiates biosynthesis of enterobacterial common antigen and O-antigen polysaccharide. enzyme; Central intermediary metabolism: sugar-nucleotide biosynthesis, conversions; surface polysaccharide biosynthesis	-0.3	0.2	0.2	-0.9	-0.8
wecB	UDP-N-acetyl glucosamine-2-epimerase; enterobacterial common antigen . enzyme; Central intermediary metabolism: sugar-nucleotide biosynthesis, conversions; surface polysaccharide biosynthesis	-0.2	0.1	0.1	-0.8	-0.9
wecC	UDP-N-acetyl-D-mannosaminuronic acid dehydrogenase; enterobacterial common antigen biosynthesis. enzyme; Central intermediary metabolism: sugar-nucleotide biosynthesis, conversions; surface polysaccharide biosynthesis	-0.3	0.1	0.1	-0.9	-0.9
rffG	dTDP-glucose 4,6-dehydratase; enterobacterial common antigen biosynthesis. enzyme; Central intermediary metabolism: sugar-nucleotide biosynthesis, conversions; surface polysaccharide biosynthesis	0	0.5	0.4	0	-0.1
rffH	glucose-1-phosphate thymidylyltransferase; enterobacterial common antigen biosynthesis. enzyme; Central intermediary metabolism: sugar-nucleotide biosynthesis, conversions; surface polysaccharide biosynthesis	0	0.5	0.4	0	0
wecE	TDP-4-oxo-6-deoxy-D-glucose transaminase, enterobacterial common antigen biosynthesis. surface polysaccharides biosynthesis	-0.4	-0.1	0	-1	-0.9
wzxE	O-antigen translocase; lipid III-ECA flippase. putative carrier; surface polysaccharide biosynthesis	-0.2	0.2	0.1	-0.6	-0.5
wecF	TDP-Fuc4NAc:lipidIIFuc4NAc transferase; synthesis of lipid III, the final intermediate in enterobacterial common antigen biosynthesis. surface polysaccharide biosynthesis	-0.3	0	0.2	-1.1	-0.8
wecG	UDP-N-acetyl-D-mannosaminuronic acid transferase. enzyme; Central intermediary metabolism: sugar-nucleotide biosynthesis, conversions	-0.2	0.2	0.3	-0.7	-0.8
aslB	putative AslA-specific sulfatase-maturating enzyme. regulator; Not classified	0	0.5	0.3	0	0
aslA	putative Ser-type periplasmic non-aryl sulfatase. enzyme; Central intermediary metabolism: Sulfur metabolism	0	0.5	0.2	0	0
hemX	putative uroporphyrinogen III methyltransferase. enzyme; Biosynthesis of cofactors, carriers: heme, porphyrin	0.1	0.5	0.8	0	0
cyaA	adenylate cyclase. enzyme; Global regulatory functions	-0.1	0.6	1.1	-0.1	0
cyaY	iron-dependent inhibitor of iron-sulfur cluster formation; frataxin; iron-binding and oxidizing protein. putative factor; Chaperones	-0.1	0.5	0.6	-0.1	0
yifL	putative lipoprotein.	0.2	0.7	0.5	0.1	-0.2
dapF	diaminopimelate epimerase. enzyme; Amino acid biosynthesis: Lysine	0.2	1	1.2	-1.3	-0.8
xerC	site-specific tyrosine recombinase. enzyme; Cell division	-0.5	0.7	0.6	-0.6	-0.9
yigB	5-amino-6-(5-phospho-D-ribitylamino)uracil phosphatase; pyrimidine phosphatase; riboflavin synthesis. enzyme; Biosynthesis of cofactors, carriers: Riboflavin	0	0.5	0.3	0	0.2
yigE	DUF2233 family protein.	0.1	0.5	0.4	0.1	0
corA	magnesium/nickel/cobalt transporter. transport; Transport of small molecules: Cations	0.1	0	2	-0.5	-0.6
yigF	putative inner membrane protein.	0.1	0.6	0.5	-0.1	0.1
yigG	PRK11371 family inner membrane protein.	0.1	0.7	0.4	0.1	0.1
yigI	4HBT thioesterase family protein.	0	0.5	0.2	-0.1	0
pldA	outer membrane phospholipase A. enzyme; Central intermediary metabolism: Phosphorus compounds	0.1	0.7	1.7	0.6	1.4
rhtC	threonine efflux pump.	0.1	0.6	0.4	0	0
rhtB	homoserine, homoserine lactone and s-methyl-methionine efflux pump.	0.1	0.6	0.4	0	0.1
yigM	putative inner membrane EamA-like transporter.	0	0.6	0.3	0.1	0
metE	5-methyltetrahydropteroyltriglutamate-homocysteine s-methyltransferase. enzyme; Amino acid biosynthesis: Methionine	0	0.6	0.2	0	0
tatA	TatABCE protein translocation system subunit.	-0.1	0.7	0.6	-0.4	-0.1
tatB	TatABCE protein translocation system subunit.	0	1.1	0.6	-0.6	-0.5
tatC	TatABCE protein translocation system subunit.	-0.1	1.2	0.7	-1.4	-1
rfaH	transcription antitermination protein. regulator; Macromolecule metabolism: Lipopolysaccharide	-0.2	-0.1	1	-1	-1.7
fre	NAD(P)H-flavin reductase. enzyme; Energy metabolism, carbon: Electron transport	0.3	1.2	0.7	-0.8	-1.7
yigZ	UPF0029 family protein.	0.1	0.5	0.2	-0.1	0
trkH	potassium transporter. transport; Transport of small molecules: Cations	0	0.5	0.7	0.2	0.6
srkA	stress response kinase A; MazF antagonist; Thr/Ser kinase involved in Cpx stress response.	0	0.7	0.6	0	0
dsbA	periplasmic protein disulfide isomerase I. enzyme; Proteins - translation and modification	0.1	0.7	1.1	0.4	1.3
yihG	inner membrane protein, inner membrane acyltransferase. putative enzyme; Not classified	-0.1	0.5	0.2	0	-0.1
polA	fused DNA polymerase I 5'->3' polymerase/3'->5' exonuclease/5'->3' exonuclease. enzyme; DNA - replication, repair, restriction/modification	0	-0.7	0.8	-0.6	-0.7
csrC	CsrC sRNA sequesters CsrA, a carbon flux regulator. other	0.2	0.6	0.4	0.1	0.2
yshB	uncharacterized protein.	-0.1	0.8	-0.2	0.1	0
glnA	glutamine synthetase. enzyme; Amino acid biosynthesis: Glutamine	0.4	1.3	1.4	0.4	0.7
typA	GTP-binding protein. putative factor; Not classified	-0.1	0.7	0.4	-0.2	-0.3
yihW	DeoR family putative transcriptional regulator. putative enzyme; Not classified	-0.4	0.6	0.4	-1	-0.7
fdoI	formate dehydrogenase-O, cytochrome b556 subunit. enzyme; Energy metabolism, carbon: Anaerobic respiration	-0.1	0.7	0.3	0	0.1
rhaR	transcriptional activator of rhaSR. regulator; Degradation of small molecules: Carbon compounds	0.1	0.5	0.1	-0.1	-0.1
yiiM	6-N-hydroxylaminopurine resistance protein.	0	0.5	0.3	-0.2	0
cpxP	inhibitor of the cpx response; periplasmic adaptor protein. cell-envelope stress modulator	0.1	0.5	0.1	-0.3	-0.2
pfkA	6-phosphofructokinase I. enzyme; Energy metabolism, carbon: Glycolysis	0.3	0.8	0.4	0.1	0
glpF	glycerol facilitator. transport; Transport of small molecules: Carbohydrates, organic acids, alcohols	-0.2	0.1	0.6	-0.1	-0.3
zapB	ftsZ stabilizer; septal ring assembly factor, stimulates cell division.	0	0.5	0.2	0.2	-0.3
menA	1,4-dihydroxy-2-naphthoate octaprenyltransferase. enzyme; Biosynthesis of cofactors, carriers: Menaquinone, ubiquinone	-0.2	0.3	0.2	-0.7	-0.4
ftsN	essential cell division protein. phenotype; Cell division	1.1	1.3	0.3	-0.6	-0.6
cytR	Anti-activator for CytR-CRP nucleoside utilization regulon. regulator; Global regulatory functions	-0.1	0.3	0.1	0.5	0.1
priA	Primosome factor n' (replication factor Y). factor; DNA - replication, repair, restriction/modification	-0.3	0.2	1	-1.2	-0.4
metL	Bifunctional aspartokinase/homoserine dehydrogenase 2. enzyme; Amino acid biosynthesis: Methionine	-0.1	0.7	0.7	-1.2	-1.1
metF	5,10-methylenetetrahydrofolate reductase. enzyme; Central intermediary metabolism: Pool, multipurpose conversions	-0.1	0.5	0.3	0	-0.1
sthA	pyridine nucleotide transhydrogenase, soluble. putative enzyme; Not classified	0.5	1.2	1	0.3	-0.2
trmA	tRNA m(5)U54 methyltransferase, SAM-dependent; tmRNA m(5)U341 methyltransferase. enzyme; tRNA modification	0	0.5	0.5	-0.1	0
tufB	translation elongation factor EF-Tu 2. factor; Proteins - translation and modification	0.7	0.8	1.1	0.3	0.4
yjaZ	stationary phase growth adaptation protein. factor; Adaptations, atypical conditions	-0.2	0.5	0.2	-0.1	0
rsd	stationary phase protein, binds sigma 70 RNA polymerase subunit. regulator; Not classified	-0.2	0.3	0.5	-0.2	0
yjaG	DUF416 domain protein.	0.4	0.7	0.7	0.3	0.3
hupA	HU, DNA-binding transcriptional regulator, alpha subunit. factor; Basic proteins - synthesis, modification	-0.3	0.4	0.1	-0.7	-0.5
rrsE	16S ribosomal RNA of rrnE operon.	0	0.4	0.5	-0.1	0.1
yjaB	putative acetyltransferase.	0.1	0.5	-0.1	-0.1	-0.1
pgi	glucosephosphate isomerase. enzyme; Energy metabolism, carbon: Glycolysis	-1	0.2	0.1	-0.9	-0.9
malG	maltose transporter subunit. transport; Transport of small molecules: Carbohydrates, organic acids, alcohols	0	0.5	0.3	0.2	0
dgkA	diacylglycerol kinase. enzyme; Fatty acid and phosphatidic acid biosynthesis	0.2	0.6	1.3	-0.2	-1.3
soxS	superoxide response regulon transcriptional activator; autoregulator. regulator; Global regulatory functions	0.1	0.6	0.2	0.1	0.1
phnL	ribophosphonate triphosphate synthase subunit; putative ABC transporter ATP-binding protein. enzyme; Central intermediary metabolism: Phosphorus compounds	0.1	0.3	0.5	0.1	0.2
yjdQ	pseudogene.	0.1	0.5	0.4	0	0
aspA	aspartate ammonia-lyase. enzyme; Central intermediary metabolism: Pool, multipurpose conversions	0.3	0.9	0.7	0.1	0.2
epmB	EF-P-Lys34 lysylation protein; weak lysine 2,3-aminomutase. enzyme; Protein modification	-0.2	0	0.3	-0.6	-0.6
frdD	fumarate reductase (anaerobic), membrane anchor subunit. enzyme; Energy metabolism, carbon: Anaerobic respiration	-0.5	0.1	-0.2	-0.6	0
epmA	Elongation Factor P Lys34 lysyltransferase. enzyme; Protein modification	0.3	0.7	1.8	-0.7	-1.6
miaA	delta(2)-isopentenylpyrophosphate tRNA-adenosine transferase. enzyme; Aminoacyl tRNA synthetases, tRNA modification	-0.2	0.3	0.5	-2	-2.1
hfq	global sRNA chaperone; HF-I, host factor for RNA phage Q beta replication. factor; Phage-related functions and prophages	0.3	0.7	1.5	0.6	0.7
nsrR	nitric oxide-sensitive repressor for NO regulon.	0.1	0.2	0.8	-0.8	-1.1
rplI	50S ribosomal subunit protein L9. structural component; Ribosomal proteins - synthesis, modification	-0.6	0	-0.1	-0.5	-0.6
tamA	translocation and assembly module for autotransporter export, outer membrane subunit. transport; Not classified	0	0.2	1.1	0	-0.1
tamB	translocation and assembly module for autotransporter export, inner membrane subunit. transport; Not classified	0	0.1	1.1	0	0
fbp	fructose-1,6-bisphosphatase I. enzyme; Central intermediary metabolism: Gluconeogenesis	0.1	0.7	0.7	0.3	-0.1
treC	trehalose-6-P hydrolase. enzyme; Degradation of small molecules: Carbon compounds	-0.5	0.4	0	-0.5	-1.1
mgtL	regulatory leader peptide for mgtA.	-0.3	0.2	0.8	-0.2	0.2
mgtA	magnesium transporter. enzyme; Transport of small molecules: Cations	-0.1	0	0.9	-0.1	0.1
fimE	tyrosine recombinase/inversion of on/off regulator of fimA. regulator; Surface structures	1	0.2	0.1	4.1	1.1
mcrC	5-methylcytosine-specific restriction enzyme McrBC, subunit McrC. enzyme; Degradation of DNA	0	0.1	0.1	1.2	0
prfC	peptide chain release factor RF-3. factor; Proteins - translation and modification	-0.1	0.3	0.5	-0.6	-0.5
nadR	trifunctional protein: nicotinamide mononucleotide adenylyltransferase, ribosylnicotinamide kinase, transcriptional repressor. regulator; Biosynthesis of cofactors, carriers: Pyridine nucleotide	0	0.2	0.2	-0.3	-0.6
arcA	response regulator in two-component regulatory system with ArcB or CpxA. regulator; Global regulatory functions	1.9	1.7	1.7	1	1.3
folK	2-amino-4-hydroxy-6-hydroxymethyldihyropteridine pyrophosphokinase. enzyme; Biosynthesis of cofactors, carriers: Folic acid	-0.1	0	1	-0.3	0
dksA	transcriptional regulator of rRNA transcription, dnaK suppressor protein. phenotype; DNA - replication, repair, restriction/modification	0.2	-0.1	0.8	-1.1	-1.4
lipB	octanoyltransferase; octanoyl-[ACP]:protein N-octanoyltransferase. enzyme; Biosynthesis of cofactors, carriers: Lipoate	0.7	1.1	1.5	0.5	0.4
rsfS	ribosomal silencing factor. factor; Ribosomes - maturation and modification	-0.3	-0.5	-0.9	-0.4	-0.5
ihfB	integration host factor (IHF), DNA-binding protein, beta subunit. factor; DNA - replication, repair, restriction/modification	0	-0.8	1	0.1	0.6
rne	fused ribonucleaseE: endoribonuclease/RNA-binding protein/RNA degradosome binding protein. enzyme; Degradation of RNA	-0.3	0.1	0.7	-0.4	-0.1
minE	cell division topological specificity factor. factor; Cell division	0.6	0.4	0	-0.1	-1.3
hns	global DNA-binding transcriptional dual regulator H-NS. regulator; Basic proteins - synthesis, modification	-1	-2.2	0.6	-1.3	-0.1
holE	DNA polymerase III, theta subunit. enzyme; DNA - replication, repair, restriction/modification	-0.2	-1.9	0.2	-0.4	-0.5
ruvB	ATP-dependent DNA helicase, component of RuvABC resolvasome. enzyme; DNA - replication, repair, restriction/modification	-0.3	0.3	0.9	-1.1	-0.6
hscA	DnaK-like molecular chaperone specific for IscU. factor; Chaperones	-0.1	0.6	0.8	-1.9	-2.4
iscR	isc operon transcriptional repressor; suf operon transcriptional activator; oxidative stress-and iron starvation-inducible; autorepressor. regulation of Fe-S cluster assembly genes	0.4	0.1	0.9	0.3	0.1
ispD	4-diphosphocytidyl-2C-methyl-D-erythritol synthase. Methylerythritol phosphate pathway I. enzyme; Central intermediary metabolism: Pool, multipurpose conversions; polyisoprenoid biosynthesis	-0.5	-0.3	0	-1.7	-2.2
sokX	sok-related sRNA, function unknown. antisense_RNA	0.1	0.2	1	0.5	0.6
rppH	RNA pyrophosphohydrolase. putative factor; Not classified	0.3	0.4	1.3	-0.7	-0.8
tusD	sulfurtransferase for 2-thiolation step of mnm(5)-s(2)U34-tRNA synthesis. enzyme; Macromolecule modification: nucleic acid processing: tRNA modification: tRNA-uridine 2-thiolation and selenation	-0.2	-0.4	1.4	-0.6	0.1
rpe	D-ribulose-5-phosphate 3-epimerase. enzyme; Central intermediary metabolism: Non-oxidative branch, pentose pathway	0	0.6	0.7	-0.4	0.3
cysE	serine acetyltransferase. enzyme; Amino acid biosynthesis: Cysteine	-0.1	0.6	0.4	0	-0.1
secB	protein export chaperone. transport; Protein, peptide secretion	-0.1	0.2	1	0.1	-0.7
pstB	phosphate transporter subunit. transport; Transport of small molecules: Anions	-0.1	0.9	1.6	-0.5	-0.5
atpG	F1 sector of membrane-bound ATP synthase, gamma subunit. enzyme; ATP-proton motive force interconversion	0.6	1.7	1.5	-2	-1.9
atpH	F1 sector of membrane-bound ATP synthase, delta subunit. enzyme; ATP-proton motive force interconversion	0.9	1.8	0.7	-0.6	-0.6
atpI	ATP synthase, membrane-bound accessory factor. enzyme; ATP-proton motive force interconversion	-0.1	0.6	1.2	-0.9	-0.3
maoP	Macrodomain Ori protein; binds the maoS site (in the intergenic upstream region), organize and constrain the mobility of the Ori macrodomain. UPF0438 family protein. Synonyms: yifE.. factor; DNA - replication, repair, restriction/modification	-0.1	1.1	1.3	0.3	0.2
wecD	rffC. TDP-fucosamine acetyltransferase for enterobacterial common antigen biosynthesis. surface polysaccharide biosynthesis	-0.3	-0.3	0	-1	-0.8
tpiA	triosephosphate isomerase. enzyme; Energy metabolism, carbon: Glycolysis	0.1	1.1	0.9	-0.3	-0.3
plsB	glycerol-3-phosphate O-acyltransferase. enzyme; Macromolecule synthesis, modification: Phospholipids	-0.7	-0.5	0	-0.6	-0.8
lpxD	UDP-3-O-(3-hydroxymyristoyl)-glucosamine N-acyltransferase. enzyme; Surface polysaccharides & antigens	0.4	0	0	0.6	1.1
ubiF	2-octaprenyl-3-methyl-6-methoxy-1,4-benzoquinol oxygenase.	0.4	0.6	1.5	0.9	0.3
tolQ	membrane spanning protein in TolA-TolQ-TolR complex; cell division. membrane; Colicin-related functions; cell division	-0.3	0.7	1.4	-0.7	-1.3
tolR	membrane spanning protein in TolA-TolQ-TolR complex. putative transport; cell division	-0.7	0.7	0.7	-1.6	-1.1
tolA	membrane anchored protein in TolA-TolQ-TolR complex. membrane; Colicin-related functions; cell division	-0.6	1	1.5	-1.3	-1.7
ybiJ	DUF1471 family putative periplasmic protein.	-0.5	-0.6	-0.5	-0.8	-1
cydD	fused glutathione, cysteine exporter subunits of ABC superfamily: membrane component/ATP-binding component. transport; Not classified	0.3	1.2	1.9	-0.1	-0.6
tonB	membrane spanning protein in TonB-ExbB-ExbD transport complex. membrane; Transport of small molecules: Cations	-0.3	-0.6	-0.7	-1	-0.5
sapF	antimicrobial peptide transport ABC system ATP-binding protein. putative transport; Not classified	-0.1	0.2	0.8	0.4	1
yncL	stress-induced small inner membrane enterobacterial protein.	0	-0.3	-1.8	-0.1	0.1
grxD	glutaredoxin-4.	-0.3	-1	-0.3	-0.1	-0.3
lpp	murein lipoprotein. membrane; Murein sacculus, peptidoglycan	-1.3	-0.8	-1.3	-4.2	-3.5
yoeF	pseudogene.	0.6	0	0	0.7	0.9
nuoE	NADH:ubiquinone oxidoreductase, chain E. enzyme; Energy metabolism, carbon: Aerobic respiration	0.2	0.1	1.1	-2.4	-2.2
ackA	acetate kinase A and propionate kinase 2. enzyme; Energy metabolism, carbon: Electron transport	-0.4	0	2.3	-0.3	-0.6
ypeB	DUF3820 family protein.	-0.6	-0.9	-0.2	-0.2	-0.3
hscB	HscA co-chaperone, J domain-containing protein hsc56; IscU-specific chaperone HscAB. factor; Chaperones	1.5	0	0	0	0
rpiA	ribose 5-phosphate isomerase, constitutive. enzyme; Central intermediary metabolism: Non-oxidative branch, pentose pathway	0.5	0.4	2.4	0.4	0.4
sibD	sRNA antisense regulator of toxic IbsD protein. antisense_RNA	-0.2	0.2	1.2	0.4	-0.1
yhcB	DUF1043 family inner membrane-anchored protein.	-0.3	1.1	1.4	-2.5	-1.1
aroK	shikimate kinase I. enzyme; Amino acid biosynthesis: Chorismate	-0.2	0.3	1.7	-0.3	-0.2
atpC	F1 sector of membrane-bound ATP synthase, epsilon subunit. enzyme; ATP-proton motive force interconversion	0.4	1.9	1.6	-1.4	-2.4
atpF	F0 sector of membrane-bound ATP synthase, subunit b. enzyme; ATP-proton motive force interconversion	1	2.1	0	0	0
ubiD	3-octaprenyl-4-hydroxybenzoate decarboxylase.	0.5	0.6	0.6	0	1.3
metJ	transcriptional repressor, s-adenosylmethionine-binding. regulator; Amino acid biosynthesis: Methionine	-0.4	0.4	0.8	-0.9	-0.9
yjaA	stress-induced protein.	0.1	1	1.3	0	0.2
purA	adenylosuccinate synthetase. enzyme; Purine ribonucleotide biosynthesis	0.7	1.6	1.5	0.5	0.4
secD	SecYEG protein translocase auxillary subunit. transport; Protein, peptide secretion	0	0.5	1.7	0.1	0
guaA	GMP synthetase (glutamine aminotransferase). enzyme; Purine ribonucleotide biosynthesis	0	2	2.1	0.7	0
dcd	2'-deoxycytidine 5'-triphosphate deaminase. enzyme; 2'-Deoxyribonucleotide metabolism	0	1.7	0	0	0
gyrB	DNA gyrase, subunit B. enzyme; DNA - replication, repair, restriction/modification	0	0.9	0	0	0
hemC	hydroxymethylbilane synthase. enzyme; Biosynthesis of cofactors, carriers: heme, porphyrin	0	1.1	0	0	0
ubiE	bifunctional 2-octaprenyl-6-methoxy-1,4-benzoquinone methylase/ s-adenosylmethionine:2-DMK methyltransferase. enzyme; Biosynthesis of cofactors, carriers: Menaquinone, ubiquinone	0	1	0	0	0
crr	glucose-specific enzyme IIA component of PTS. enzyme; Transport of small molecules: Carbohydrates, organic acids, alcohols	0	0	2	0	0
dnaA	chromosomal replication initiator protein DnaA, dNA-binding transcriptional dual regulator. putative regulator; DNA - replication, repair, restriction/modification	0	0	3.3	0	0
efp	polyproline-specific translation elongation factor EF-P. factor; Proteins - translation and modification	0	0	1.8	0	0
rpsR	30S ribosomal subunit protein S18. structural component; Ribosomal proteins - synthesis, modification	0	0	1.9	0	0
gmhB	D,D-heptose 1,7-bisphosphate phosphatase. enzyme; Surface polysaccharides and antigens	0	0	1.8	0	0
ybeY	ssRNA-specific endoribonuclease; co-endoribonuclease working with RNase R in 16S rRNA 3' end maturation and quality control; rRNA transcription antitermination factor.	0	0	1.6	0	0
rnc	RNase III. enzyme; Degradation of RNA	0	0	1.4	-0.1	1.2
eno	enolase. enzyme; Energy metabolism, carbon: Glycolysis	0	0	1.4	0	0
ubiH	2-octaprenyl-6-methoxyphenol hydroxylase, FAD/NAD(P)-binding. enzyme; Biosynthesis of cofactors, carriers: Menaquinone, ubiquinone	0	0	1.3	0	0
rimP	ribosome maturation factor for 30S subunits.	0	0	2.5	0	0
tusA	mnm(5)-s(2)U34-tRNA 2-thiolation sulfurtransferase. enzyme; Macromolecule modification: nucleic acid processing: tRNA modification: tRNA-uridine 2-thiolation and selenation	0	0	2.9	0	0
rsgA	ribosome small subunit-dependent GTPase A.	0	0	1.7	0	0.3
dnaQ	DNA polymerase III epsilon subunit. enzyme; DNA - replication, repair, restriction/modification	0	0	2.5	0	0
ihfA	integration host factor (IHF), DNA-binding protein, alpha subunit. factor; DNA - replication, repair, restriction/modification	0	0	1.6	0	0
ptsI	PEP-protein phosphotransferase of PTS system (enzyme I). enzyme; Transport of small molecules: Carbohydrates, organic acids, alcohols	0	0	2.2	0	0
tusB	sulfurtransferase for 2-thiolation step of mnm(5)-s(2)U34-tRNA synthesis. enzyme; Macromolecule modification: nucleic acid processing: tRNA modification: tRNA-uridine 2-thiolation and selenation	0	0	1.6	0	0
fabA	beta-hydroxydecanoyl thioester dehydrase. enzyme; Fatty acid and phosphatidic acid biosynthesis	0	0	0	1.2	0
