# Supplementary material for: Prior exposure strongly influences mechanisms underpinning survival of heat shock in Escherichia coli
Source: Front Microbiol. 2025 Oct 15;16:1644088. doi: 10.3389/fmicb.2025.1644088 (PMC12568643; doi:10.3389/fmicb.2025.1644088)
Supplement: Supplementary file 1 [file Data_Sheet_1.zip › Datasheet 1/Suppl_Table4_Aug25.xlsx]

## Sheet: Sheet1
Suppl_Table4																																categorised	total
Genes categories (groups) according to their functional annotation													Cell Envelope		Metabolism		Regulation		Translation		Transportors		Energy Production		Replication		Miscellaneous		Chaperones			530	530
Categories	Number of genes for which mutants were depleted (neg)	Number of genes for which mutants were enriched (pos)	Total number of genes in stress conditions										neg	pos	neg	pos	neg	pos	neg	pos	neg	pos	neg	pos	neg	pos	neg	pos	neg	pos		surA	dnaK
	-255	348	603										surA	surA	rsmA	apaH	mraZ	cra	rsmA	rsmA	ftsW	sbmA	pdhR	apaH	ftsW	seqA	surA	surA	dnaK	dnaK		yabI	dnaJ
Cell Envelope	-103	91	194										yabI	ddlB	rsmH	rsmA	pdhR	pcnB	rsmH	pcnB	glnP	cydA	aceE	cra	tig	tolB	yabI	mrcB	dnaJ	surA		ftsW	apaH
Metabolism	-129	177	306										ftsW	mrcB	ddlB	cra	skp	lon	tilS	rna	chaC	cydB	cof	aceE	nei	pal	ftsW	sbmA	surA	yehC		ddlB	rsmA
Regulation	-41	59	100										ddlB	sbmA	aceE	ddlB	cspD	nagC	tgt	hicA	oppB	cydC	sucA	aceF	tolB	ftsK	degP	clpP	skp	ftsP		degP	surA
Translation	-23	48	71										degP	tolB	hpt	aceE	lrp	seqA	miaB	truA	oppF	sapD	dmsC	acnB	pal	minD	skp	clpX	ycdY	nfuA		skp	yabI
Transportors	-29	48	77										skp	pal	degP	aceF	opgH	rssB	rlmA	lepA	cysB	sapB	fdnH	cyoD	cspD	ftsP	yajG	sdhA	ymgE	ibpB		yajG	cra
Energy Production	-34	53	87										yajG	cydC	tilS	acnB	phoQ	mlc	rsuA	srmB	rsxA	ydhI	fumC	cyoC	ftsK	fis	clpP	tolB	ftsP	ravA		dacA	mraZ
Replication	-29	32	61										dacA	ftsK	tgt	pcnB	phoP	nemR	ppk	raiA	rsxD	gatB	rsxA	gltA	minD	dam	clpX	pal	hscA	cyaY		tolB	rsmH
Miscellaneous	-114	154	268										tolB	ompA	yajG	mrcB	minC	ydhB	smpB	rlmD	rsxG	mlaC	rsxD	sdhA	minC	ftsX	exoD	cydC	secB	srkA		pal	ftsW
Chaperones	-10	15	25										pal	minD	clpP	glnD	chaC	srmB	rpoS	pnp	rsxE	ptsN	rsxG	sdhB	rodZ	ftsE	ybcN	ompA	yncL	cpxP		ftsK	ddlB
													ftsK	dsbB	clpX	cyoD	cysB	raiA	truD	greA	yebZ	panF	rsxE	sucA	ftsP	envC	nohD	icd		hfq		ompA	pdhR
													ompA	ldcA	gcl	cyoC	marA	srlR	greA	rpoN	znuB	trkA	sufE	sucB	diaA	mutM	dacA	dsbB		iscR		opgG	aceE
													opgG	sapB	ahpC	clpP	cheR	gcvA	yhbJ	yhbJ	cutC	hofQ	sufC	sucC	nlpI	dinD	tolB	rssB		secB		opgH	aceF
													opgH	hslJ	dacA	clpX	ypdB	qseC	sspA	dusB	yegH	ftsX	ydjA	cydA	rng	rsmG	pal	sapD		hscB		minD	acnB
													minD	ydbH	miaB	lon	rseC	yqjI	yicC	tufA	mlaA	ftsE	nuoN	cydB	fis	mioC	ybiI	sapB		yjaA		ldcA	hpt
													ldcA	ynbE	pgm	rna	rseB	ebgR	mnmE	rdlD	dsdX	nikE	nuoM	cydC	dam	rep	ybiY	hslJ				ymgE	pcnB
													ymgE	ydhI	nei	nagC	rseA	pnp	mnmG	yibL	tolC	pitA	nuoL	icd	damX	xerC	cspD	ydbH				galU	mrcB
													galU	asmA	sucA	nagA	rpoS	greA	epmA	yicC	bacA	yhjX	nuoJ	dsbB	envC	polA	ompA	ynbE				clsA	degP
													clsA	gatC	galE	gltA	nlpD	rpoN	miaA	rpoZ	yraP	nepI	nuoG	sapD	xerC	zapB	efeU	ydhI				ompW	glnD
													ompW	yehA	ybiY	sdhA	relA	arcB	rplI	mnmE	mlaB	uhpT	nuoF	nuoN	polA	ftsN	ycdY	ydhB				osmC	skp
													osmC	yehB	lrp	sdhB	qseC	fis	prfC	rsmG	mlaC	yidK	nuoC	nuoL	ftsN	priA	opgG	asmA				marC	tilS
													marC	yehC	dmsC	sucA	cpdA	frlR	dksA	mnmG	mlaD	dgoT	umpG	nuoJ	priA	hfq	ymfJ	gatZ				rsxA	sbmA
													rsxA	yehD	aroA	sucB	ebgR	gntR	rsfS	ppiC	mlaE	pstA	bacA	nuoG	dksA	dksA	ymfR	yehA				rsxD	tgt
													rsxD	yejM	pncB	sucC	nlpI	gadX		rhlB	mlaF	pstC	mlaF	nuoF	minE	ihfB	ymgE	yehB				rsxG	cyoD
													rsxG	nuoN	ycdY	cydA	greA	rdlD		dsbA	corA	pstS	atpD	nuoC	holE	ruvB	oppF	yehC				rsxE	cyoC
													rsxE	nuoL	opgG	cydB	sspB	mtlR		csrC	fre	kup	atpA	yggW	ruvB	maoP	ompW	yehD				slyB	yajG
													slyB	nuoJ	opgH	aspC	sspA	envC		trmA	secB	rbsD	atpE	mdh	tolQ	tolQ	yciE	yehK				cfa	tig
													cfa	dedD	pabC	pyrC	fis	yicC		tufB	tolR	rbsA	atpB	glpD	tolR	tolA	ymjA	yejM				ydjZ	clpP
													ydjZ	lepA	phoQ	icd	envZ	rpoZ		rsd	tonB	corA	fre	ftsE	tolA	gyrB	osmC	dedD				prc	clpX
													prc	mlaC	minD	minD	ompR	spoT		rrsE		rhtC	pgi	yidA		dnaA	marC	gtrS				yebZ	lon
													yebZ	lptC	ldcA	dsbB	envC	dgoR		epmA		rhtB	frdD	atpD		dnaQ	ydeJ	lepA				lpxM	cof
													lpxM	ftsX	galU	ldcA	yicC	yidZ		miaA		yigM	atpG	atpA		ihfA	rem	raiA				mepM	gcl
Categories													mepM	acpT	clsA	tynA	phoU	bglG		hfq		fre	nuoE	atpE			rsxA	ygeN				znuB	exoD
Miscellaneous	-114	154	29.3814										znuB	slp	cysB	gatB	rfaH	phoU		prfC		trkH	atpC	atpB			rsxB	ygeW				flhA	ybcN
Chaperones	-10	15	2.57732										flhA	yhjX	puuE	gatZ	yihW	asnC		dksA		glpF		rbsA			rsxD	yggW				motB	nohD
Replication	-29	32	7.47423										motB	yiaB	paaD	gatY	hupA	ravA		rne		malG		yigB			rsxG	hldE				fliE	ahpC
Energy Production	-34	53	8.76289										fliE	yiaW	paaI	yejM	nsrR	rbsR		sokX		phnL		fre			slyB	yqjI				fliG	rna
Transportors	-29	48	7.47423										fliG	envC	fdnH	nuoN	nadR	yieP		rppH		tamA		fdoI			sufE	greA				yedA	dacA
Translation	-23	48	5.92784										yedA	hldD	pntB	nuoL	dksA	hdfR		tusD		tamB		pfkA			sufC	mlaC				yegH	miaB
Regulation	-41	59	10.567										yegH	waaF	fumC	nuoJ	hns	yifB		sibD		mgtA		phnL			ydiR	lptC				mepS	nagC
Metabolism	-129	177	33.2474										mepS	waaC	sodB	nuoG	metJ	aslB		efp		secB		fbp			ydjZ	yhbJ				apbE	nagA
Cell Envelope	-103	91	26.5464										apbE	waaZ	cfa	nuoF		cyaA		rpsR		pstB		atpG			ydjA	arcB				ompC	seqA
													ompC	waaR	aroD	nuoC		cyaY		ybeY		cydD		atpH			prc	yhcM				nuoN	pgm
													nuoN	waaS	ydiR	pta		rfaH		rnc		sapF		atpI			yebZ	tufA				nuoM	nei
													nuoM	waaP	aroH	truA		csrC		rimP		ackA		tpiA			lpxM	frlR				nuoL	gltA
													nuoL	waaG	rlmA	guaB		yihW		tusA		secD		cydD			mepM	hofQ				nuoJ	sdhA
													nuoJ	waaQ	prc	srmB		rhaR		rsgA		crr		sapF			znuB	nfuA				mlaA	sdhB
													mlaA	yicG	purT	gshA		cpxP		tusB		ptsI		nuoE			cutC	yzgL				bamC	sucA
													bamC	tisB	mepM	srlR		cytR						ackA			flhA	ftsX				bamB	sucB
													bamB	yidI	cheR	rlmD		rsd						atpC			cheR	ftsE				rodZ	sucC
													rodZ	yidX	fbaB	gcvA		soxS						atpF			motB	yhhM				bamE	cydA
Footnotes of the table:													bamE	yidD	thiM	recB		nsrR						gmhB			yecA	slp				nlpD	cydB
1. The words useds for categorisation													nlpD	cbrB	mepS	recC		mgtL						eno			yedK	yhjR				tolC	tolB
categories	Key words used for category search												tolC	bglH	rsuA	ygeW		fimE									yedA	ldrD				yqjE	pal
Cell Envelope	peptidoglycan/mur/penicillin/periplasm/lipopolysaccharide/surface polysaccharide/membrane/outer membrane/surface structures/phospholipid/lipoprotein/acyl/transloc/flagellar/4'-phosphopantetheinyl transferase./permease												yqjE	pstS	yfaE	ubiI		arcA									yeeT	rdlD				yraP	galE
Metabolism	central intermediary metabolism/TCA cycle/gluconeogenesis/glycolysis/amino acid biosynthesis/nucleotide/degradation of small molecules/degradation/cofactors/biosynthesis/enzyme/decarboxylase/oxygenase/aldolase												yraP	atpD	nuoN	endA		dksA									yeeD	yhjX				nlpI	ybiI
Regulation	regulator/activator/repressor/two-component/signal transduc/response regulat/DNA transcription/basic proteins/h-ns/inhibitor												nlpI	atpA	nuoM	gshB		iscR									yegH	mokA				mlaB	glnP
Translation	translat/ribosom/trna/elongation factor/rRNA/rRNA modification/tRNA modification/RNA												mlaB	atpE	nuoL	yggW		sibD									yeiS	insJ				mlaC	ybiY
Transportors	transport/symport/antiport/multidrug efflux/efflux pump												mlaC	atpB	nuoJ	hldE		dnaA									mepS	yiaB				mlaD	cspD
Energy Production	energy/electron transport/ATP-proton/oxidoreductase/ATP-binding/acceptor/phosphatase												mlaD	rffG	nuoG	ebgR											apbE	yiaW				mlaE	cydC
Replication	replicat/cell division												mlaE	rffH	nuoF	pnp											ompC	yibA				mlaF	lrp
Miscellaneous	uncharacterized/family/pseudogene/putative/phage/protein/toxic/glutaredoxin-4.												mlaF	aslA	nuoC	ptsN											mlaA	yibG				degQ	ftsK
Chaperones	chaperone/stress												degQ	yifL	aroC	arcB											yfdM	yibW				damX	dmsC
													damX	yigF	ppk	mdh											ypdB	yibL				envC	aroA
													envC	yigG	guaB	dusB											bamC	gpmM				hldD	aspC
													hldD	pldA	nrdI	aroE											bamB	waaZ				waaF	pncB
2. Some genes were enriched in adaptive heat stress and also depleted in the sudden heat stress, resulting in the sum of enriched and depleted genes (column D) being greater than the total (column AH).													waaF	yigM	pncC	dam											rodZ	waaS				waaC	ompA
3. Column A-D show the categories and gene numbers while column N-AE show the actual gene names in each category. Pos and neg is enriched and depleted mutants of the genes respectively in each category.													waaC	tatA	rpoS	aroB											bamE	waaQ				waaU	efeU
													waaU	tatB	nlpD	glpD											smpB	yicR				waaJ	ycdY
													waaJ	tatC	umpG	gntR											nlpD	yicC				waaR	opgG
													waaR	rfaH	truD	xylA											yggI	dinD				waaB	opgH
													waaB	dsbA	relA	mtlR											tolC	yicG				waaP	pyrC
													waaP	yihG	cpdA	gpmM											hldE	nepI				waaG	pabC
													waaG	cpxP	hldE	envC											bacA	tisB				yidQ	phoQ
													yidQ	dgkA	bacA	hldD											yqjE	yidI				atpD	phoP
													atpD	miaA	ebgR	waaF											yraP	yidK				atpA	icd
													atpA	tamA	degQ	waaC											nlpI	dgoR				atpE	ymfJ
													atpE	tamB	aroE	waaZ											greA	yidX				atpB	ymfR
													atpB	fimE	dam	waaR											mlaC	yidB				wecA	minD
													wecA	atpG	aroB	waaS											mlaD	yidD				wecB	minC
													wecB	atpH	envZ	waaP											mlaE	yidZ				wecC	dsbB
													wecC	atpI	envC	waaG											mlaF	cbrB				wecE	ldcA
													wecE	lpxD	hldD	waaQ											yhbJ	cbrC				wzxE	ymgE
													wzxE	tolQ	waaF	mutM											sspA	yieL				wecF	chaC
													wecF	tolA	waaC	pyrE											degQ	bglH				tatB	rssB
													tatB	cydD	waaU	yicC											yhdN	pstS				tatC	galU
													tatC	yhcB	waaJ	rpoZ											damX	rsmG				rfaH	oppB
													rfaH	atpC	waaR	spoT											yicC	mioC				dgkA	oppF
													dgkA	atpF	waaB	yidX											yidQ	viaA				frdD	clsA
													frdD	secD	waaP	mnmE											wzxE	ravA				miaA	ompW
													miaA	gmhB	waaG	tnaC											tatB	rbsD				atpG	yciE
													atpG		yicC	yieL											tatC	rbsA				wecD	cysB
													wecD		mnmE	bglB											rfaH	yieP				plsB	sapD
													plsB		atpD	bglG											yihW	yifB				tolQ	sapB
													tolQ		atpA	atpD											ftsN	ilvG				tolR	ymjA
													tolR		atpE	atpA											hupA	ppiC				tolA	puuE
													tolA		atpB	atpE											epmB	yifN				ybiJ	hslJ
													ybiJ		mnmG	atpB											epmA	rhlB				tonB	ydbH
													tonB		wecA	rsmG											rplI	aslB				yncL	ynbE
													yncL		wecB	mnmG											prfC	aslA				lpp	tynA
													lpp		wecC	asnC											nadR	hemX				yhcB	paaD
													yhcB		wecE	asnA											dksA	cyaY				atpC	paaI
													atpC		wzxE	rbsK											hns	yifL				mrcB	hicA
															wecF	rbsR											secB	yigE				sbmA	fdnH
															wecG	ilvL											tolQ	yigF				cydC	osmC
															dapF	ppiC											tolR	yigG				dsbB	marC
															xerC	rep											tolA	yigI				sapB	marA
															fre	rhlB											ybiJ	yigM				hslJ	ydeJ
															polA	trxA											tonB	tatA				ydbH	rem
															yihW	rffG											yncL	tatB				ynbE	mlc
															menA	rffH											grxD	tatC				ydhI	pntB
															metL	aslB											lpp	rfaH				asmA	fumC
															pgi	aslA											ypeB	yigZ				gatC	rsxA
															dgkA	hemX											yhcB	dsbA				yehA	rsxB
															epmB	cyaA												yihG				yehB	rsxD
															frdD	dapF												yshB				yehC	rsxG
															epmA	xerC												typA				yehD	rsxE
															miaA	yigB												yihW				yejM	slyB
															treC	pldA												yiiM				dedD	ydhI
															nadR	metE												cpxP				lepA	nemR
															holE	fre												ftsN				lptC	sodB
															ruvB	dsbA												sthA				ftsX	ydhB
															ispD	yihG												tufB				acpT	cfa
															atpG	polA												yjaZ				slp	sufE
															wecD	glnA												rsd				yhjX	sufC
															plsB	yihW												yjaG				yiaB	aroD
															nuoE	fdoI												yjaB				yiaW	ydiR
															atpC	rhaR												phnL				waaZ	aroH
															metJ	pfkA												yjdQ				waaS	ydjZ
																metL												epmA				waaQ	ydjA
																metF												hfq				yicG	rlmA
																sthA												prfC				tisB	prc
																trmA												dksA				yidI	yebZ
																dgkA												lipB				yidX	purT
																phnL												ihfB				yidD	lpxM
																aspA												rne				cbrB	mepM
																epmA												rppH				bglH	znuB
																miaA												secB				pstS	cutC
																fbp												maoP				rffG	flhA
																mgtA												tolQ				rffH	cheR
																mcrC												tolA				aslA	motB
																folK												cydD				yifL	yecA
																lipB												sapF				yigF	yedK
																rne												yoeF				yigG	fliE
																ruvB												hscB				pldA	fliG
																tusD												sibD				yigM	yedA
																rpe												yhcB				tatA	yeeT
																cysE												yjaA				dsbA	yeeD
																atpG												secD				yihG	yegH
																atpH												dnaA				cpxP	asmA
																atpI												efp				tamA	gatC
																tpiA												rpsR				tamB	gatB
																lpxD												ihfA				fimE	gatZ
																ubiF												ptsI				atpH	gatY
																nuoE																atpI	fbaB
																ackA																lpxD	thiM
																rpiA																cydD	yehA
																aroK																atpF	yehB
																atpC																secD	yehC
																atpF																gmhB	yehD
																ubiD																rsmA	yehK
																purA																rsmH	yeiS
																guaA																aceE	mepS
																dcd																hpt	rsuA
																gyrB																tilS	yejM
																hemC																tgt	apbE
																ubiE																clpP	ompC
																crr																clpX	yfaE
																gmhB																gcl	nuoN
																rnc																ahpC	nuoM
																eno																miaB	nuoL
																ubiH																pgm	nuoJ
																tusA																nei	nuoG
																dnaQ																sucA	nuoF
																ptsI																galE	nuoC
																tusB																ybiY	pta
																fabA																lrp	dedD
																																dmsC	truA
																																aroA	aroC
																																pncB	mlaA
																																ycdY	gtrS
																																pabC	yfdM
																																phoQ	dsdX
																																cysB	ypdB
																																puuE	bamC
																																paaD	ppk
																																paaI	guaB
																																fdnH	bamB
																																pntB	rodZ
																																fumC	lepA
																																sodB	rseC
																																aroD	rseB
																																ydiR	rseA
																																aroH	srmB
																																rlmA	raiA
																																purT	bamE
																																cheR	smpB
																																fbaB	nrdI
																																thiM	gshA
																																rsuA	pncC
																																yfaE	srlR
																																nuoG	rpoS
																																nuoF	nlpD
																																nuoC	umpG
																																aroC	truD
																																ppk	relA
																																guaB	rlmD
																																nrdI	gcvA
																																pncC	recB
																																rpoS	recC
																																umpG	ygeN
																																truD	ygeW
																																relA	ubiI
																																cpdA	yggI
																																hldE	endA
																																bacA	gshB
																																ebgR	yggW
																																aroE	ftsP
																																dam	qseC
																																aroB	cpdA
																																envZ	tolC
																																yicC	hldE
																																mnmE	bacA
																																mnmG	yqjI
																																wecG	ebgR
																																dapF	yqjE
																																xerC	diaA
																																fre	yraP
																																polA	nlpI
																																yihW	pnp
																																menA	greA
																																metL	mlaB
																																pgi	mlaC
																																epmB	mlaD
																																epmA	mlaE
																																treC	mlaF
																																nadR	lptC
																																holE	rpoN
																																ruvB	ptsN
																																ispD	yhbJ
																																nuoE	arcB
																																metJ	sspB
																																apaH	sspA
																																cra	yhcM
																																aceF	degQ
																																acnB	mdh
																																pcnB	rng
																																glnD	panF
																																cyoD	dusB
																																cyoC	fis
																																lon	aroE
																																rna	trkA
																																nagC	yhdN
																																nagA	tufA
																																gltA	frlR
																																sdhA	dam
																																sdhB	damX
																																sucB	aroB
																																sucC	hofQ
																																cydA	envZ
																																cydB	ompR
																																aspC	nfuA
																																pyrC	glpD
																																icd	yzgL
																																tynA	gntR
																																gatB	ftsX
																																gatZ	ftsE
																																gatY	yhhM
																																pta	acpT
																																truA	nikE
																																srmB	pitA
																																gshA	slp
																																srlR	gadX
																																rlmD	yhjR
																																gcvA	ldrD
																																recB	rdlD
																																recC	yhjX
																																ygeW	mokA
																																ubiI	insJ
																																endA	yiaB
																																gshB	xylA
																																yggW	yiaW
																																pnp	yibA
																																ptsN	yibG
																																arcB	yibW
																																mdh	mtlR
																																dusB	yibL
																																glpD	gpmM
																																gntR	envC
																																xylA	hldD
																																mtlR	waaF
																																gpmM	waaC
																																mutM	waaU
																																pyrE	waaZ
																																rpoZ	waaJ
																																spoT	waaR
																																tnaC	waaB
																																yieL	waaS
																																bglB	waaP
																																bglG	waaG
																																rsmG	waaQ
																																asnC	mutM
																																asnA	yicR
																																rbsK	pyrE
																																rbsR	yicC
																																ilvL	dinD
																																ppiC	yicG
																																rep	rpoZ
																																rhlB	spoT
																																trxA	nepI
																																aslB	uhpT
																																hemX	tisB
																																cyaA	yidI
																																yigB	yidK
																																metE	ibpB
																																glnA	yidQ
																																fdoI	dgoT
																																rhaR	dgoR
																																pfkA	yidX
																																metF	yidA
																																sthA	yidB
																																trmA	yidD
																																phnL	mnmE
																																aspA	tnaC
																																fbp	yidZ
																																mgtA	cbrB
																																mcrC	cbrC
																																folK	yieL
																																lipB	bglH
																																rne	bglB
																																tusD	bglG
																																rpe	phoU
																																cysE	pstA
																																tpiA	pstC
																																ubiF	pstS
																																ackA	atpD
																																rpiA	atpA
																																aroK	atpE
																																ubiD	atpB
																																purA	rsmG
																																guaA	mnmG
																																dcd	mioC
																																gyrB	asnC
																																hemC	asnA
																																ubiE	viaA
																																crr	ravA
																																rnc	kup
																																eno	rbsD
																																ubiH	rbsA
																																tusA	rbsK
																																dnaQ	rbsR
																																ptsI	yieP
																																tusB	hdfR
																																fabA	yifB
																																mraZ	ilvL
																																pdhR	ilvG
																																cspD	ppiC
																																phoP	yifN
																																minC	rep
																																chaC	rhlB
																																marA	trxA
																																ypdB	wecA
																																rseC	wecB
																																rseB	wecC
																																rseA	rffG
																																qseC	rffH
																																greA	wecE
																																sspB	wzxE
																																sspA	wecF
																																fis	wecG
																																ompR	aslB
																																phoU	aslA
																																hupA	hemX
																																nsrR	cyaA
																																dksA	cyaY
																																hns	yifL
																																seqA	dapF
																																rssB	xerC
																																mlc	yigB
																																nemR	yigE
																																ydhB	corA
																																raiA	yigF
																																yqjI	yigG
																																rpoN	yigI
																																frlR	pldA
																																gadX	rhtC
																																rdlD	rhtB
																																dgoR	yigM
																																yidZ	metE
																																ravA	tatA
																																yieP	tatB
																																hdfR	tatC
																																yifB	rfaH
																																cyaY	fre
																																csrC	yigZ
																																cytR	trkH
																																rsd	srkA
																																soxS	dsbA
																																mgtL	yihG
																																arcA	polA
																																iscR	csrC
																																sibD	yshB
																																dnaA	glnA
																																smpB	typA
																																yhbJ	yihW
																																rplI	fdoI
																																prfC	rhaR
																																rsfS	yiiM
																																hicA	cpxP
																																tufA	pfkA
																																yibL	glpF
																																tufB	zapB
																																rrsE	menA
																																hfq	ftsN
																																sokX	cytR
																																rppH	priA
																																efp	metL
																																rpsR	metF
																																ybeY	sthA
																																rimP	trmA
																																rsgA	tufB
																																glnP	yjaZ
																																oppB	rsd
																																oppF	yjaG
																																cutC	hupA
																																dsdX	rrsE
																																corA	yjaB
																																secB	pgi
																																sapD	malG
																																panF	dgkA
																																trkA	soxS
																																hofQ	phnL
																																ftsE	yjdQ
																																nikE	aspA
																																pitA	epmB
																																nepI	frdD
																																uhpT	epmA
																																yidK	miaA
																																dgoT	hfq
																																pstA	nsrR
																																pstC	rplI
																																kup	tamA
																																rbsD	tamB
																																rbsA	fbp
																																rhtC	treC
																																rhtB	mgtL
																																trkH	mgtA
																																glpF	fimE
																																malG	mcrC
																																pstB	prfC
																																sapF	nadR
																																cof	arcA
																																sufE	folK
																																sufC	dksA
																																ydjA	lipB
																																yidA	rsfS
																																tig	ihfB
																																ftsP	rne
																																diaA	minE
																																rng	hns
																																ftsN	holE
																																priA	ruvB
																																minE	hscA
																																dinD	iscR
																																mioC	ispD
																																zapB	sokX
																																ihfB	rppH
																																maoP	tusD
																																ihfA	rpe
																																exoD	cysE
																																ybcN	secB
																																nohD	pstB
																																ybiI	atpG
																																efeU	atpH
																																ymfJ	atpI
																																ymfR	maoP
																																yciE	wecD
																																ymjA	tpiA
																																ydeJ	plsB
																																rem	lpxD
																																rsxB	ubiF
																																yecA	tolQ
																																yedK	tolR
																																yeeT	tolA
																																yeeD	ybiJ
																																yeiS	cydD
																																yfdM	tonB
																																yggI	sapF
																																yhdN	yncL
																																grxD	grxD
																																ypeB	lpp
																																yehK	yoeF
																																gtrS	nuoE
																																ygeN	ackA
																																yhcM	ypeB
																																nfuA	hscB
																																yzgL	rpiA
																																yhhM	sibD
																																yhjR	yhcB
																																ldrD	aroK
																																mokA	atpC
																																insJ	atpF
																																yibA	ubiD
																																yibG	metJ
																																yibW	yjaA
																																yicR	purA
																																yidB	secD
																																cbrC	guaA
																																viaA	dcd
																																ilvG	gyrB
																																yifN	hemC
																																yigE	ubiE
																																yigI	crr
																																yigZ	dnaA
																																yshB	efp
																																typA	rpsR
																																yiiM	gmhB
																																yjaZ	ybeY
																																yjaG	rnc
																																yjaB	eno
																																yjdQ	ubiH
																																yoeF	rimP
																																hscB	tusA
																																yjaA	rsgA
																																dnaK	dnaQ
																																dnaJ	ihfA
																																hscA	ptsI
																																ibpB	tusB
																																srkA	fabA
