# Supplementary material for: Prior exposure strongly influences mechanisms underpinning survival of heat shock in Escherichia coli
Source: Front Microbiol. 2025 Oct 15;16:1644088. doi: 10.3389/fmicb.2025.1644088 (PMC12568643; doi:10.3389/fmicb.2025.1644088)
Supplement: Supplementary file 1 [file Data_Sheet_1.zip › Datasheet 1/Suppl_Table3_Aug25.xls]

## Sheet: Suppl_Table3
Suppl_Table 3
LogFC of genes common in each stress condition
Gene	44C	47C	50C	44C-47C	44C-50C
arcA	1.9	1.7	1.7	1	1.3
atpA	0.7	1.6	0.9	-1.8	-2
sucA	1	1.5	1.4	-1.1	-2.3
gltA	0.8	1.2	1	0.8	1.1
ompA	-0.9	-1.2	1.1	-2.6	-2.8
dnaK	-1.1	-1.2	1	-3.1	-2
qseC	-0.7	-0.6	0.6	-1.1	-0.7
xerC	-0.5	0.7	0.6	-0.6	-0.9
