# Supplementary material for: Prior exposure strongly influences mechanisms underpinning survival of heat shock in Escherichia coli
Source: Front Microbiol. 2025 Oct 15;16:1644088. doi: 10.3389/fmicb.2025.1644088 (PMC12568643; doi:10.3389/fmicb.2025.1644088)
Supplement: Supplementary file 1 [file Data_Sheet_1.zip › Datasheet 1/Suppl_Table1_Aug25.xlsx]

## Sheet: Sheet1
Suppl_Table1
Genes identified in each stress condition
44v37	47v37	50v37	44-47v37	44-50v37
dnaK	dnaK	dnaK	dnaK	dnaK
dnaJ	dnaJ	apaH	dnaJ	dnaJ
aceE	apaH	rsmA	rsmA	rsmA
pcnB	rsmA	surA	surA	surA
degP	surA	cra	mraZ	yabI
clpX	aceE	ddlB	rsmH	mraZ
gltA	acnB	aceE	ftsW	rsmH
sdhA	pcnB	aceF	ddlB	ftsW
sucA	degP	acnB	hpt	ddlB
ompA	glnD	mrcB	pcnB	pdhR
pyrC	cyoC	sbmA	degP	aceE
icd	nohD	clpP	tgt	hpt
minD	ahpC	clpX	yajG	pcnB
prc	dacA	lon	clpP	degP
mepS	miaB	cof	clpX	glnD
apbE	nei	exoD	gcl	skp
ompC	gltA	ybcN	ahpC	tilS
nuoN	sdhA	rna	dacA	cyoD
nuoL	sdhB	seqA	miaB	cyoC
nuoJ	sucA	gltA	pgm	yajG
nuoG	sucB	sdhB	gltA	tig
nuoF	sucC	sucA	sucA	clpP
rseA	cydA	cydA	tolB	gcl
smpB	cydB	tolB	pal	dacA
nlpD	tolB	pal	aroA	nagC
qseC	glnP	ybiY	ompA	nagA
diaA	cspD	cydC	pyrC	pgm
mlaE	cydC	ftsK	icd	gltA
arcB	pncB	dmsC	dsbB	sucA
sspA	ompA	aspC	ldcA	tolB
mdh	opgG	ompA	galU	galE
tufA	pyrC	efeU	clsA	ybiI
envZ	pabC	ycdY	sapD	lrp
ompR	phoQ	icd	sapB	ftsK
glpD	phoP	ldcA	hicA	aroA
ftsX	icd	oppB	rsxA	ompA
ftsE	ymfJ	oppF	rsxB	opgG
envC	ymfR	sapB	rsxD	opgH
mnmE	chaC	puuE	rsxG	pyrC
atpA	galU	tynA	rsxE	minD
atpE	oppF	osmC	slyB	minC
xerC	yciE	ydeJ	aroD	dsbB
ftsN	cysB	pntB	aroH	ymgE
tufB	ymjA	nemR	prc	rssB
pgi	puuE	sufC	asmA	galU
rplI	paaD	ydiR	gatC	ompW
treC	paaI	yebZ	gatY	sapD
fimE	fdnH	purT	yehA	hslJ
arcA	marC	mepM	yehB	ydbH
hns	marA	znuB	mepS	ynbE
atpH	rem	flhA	apbE	mlc
lpp	fumC	fliE	ompC	rsxA
hscB	sodB	yedA	nuoN	rsxD
	sufE	yegH	nuoM	rsxG
	ydjZ	fbaB	nuoL	rsxE
	ydjA	thiM	nuoG	slyB
	rlmA	yehK	nuoC	ydhI
	prc	yejM	aroC	ydhB
	cutC	nuoG	mlaA	cfa
	cheR	nuoF	ppk	aroD
	motB	nuoC	bamB	prc
	yecA	pta	rodZ	lpxM
	yedK	truA	rseB	asmA
	fliE	gtrS	rseA	gatC
	fliG	yfdM	bamE	gatB
	yeeT	dsdX	smpB	gatZ
	yeeD	ypdB	nlpD	gatY
	yeiS	guaB	umpG	yehA
	mepS	lepA	truD	yehB
	rsuA	srmB	relA	yehC
	yfaE	nrdI	ftsP	yehD
	nuoN	gshA	qseC	mepS
	nuoL	pncC	cpdA	yejM
	dedD	srlR	tolC	apbE
	guaB	rlmD	hldE	ompC
	bamE	gcvA	ebgR	yfaE
	rpoS	recB	diaA	nuoN
	gcvA	recC	yraP	nuoM
	ftsP	ygeN	nlpI	nuoL
	qseC	ygeW	mlaB	nuoJ
	yqjI	ubiI	mlaC	nuoG
	yqjE	gshB	mlaD	nuoF
	diaA	yggW	mlaE	nuoC
	yhbJ	qseC	mlaF	aroC
	sspA	hldE	yhbJ	mlaA
	yhcM	ebgR	sspB	bamC
	mdh	pnp	sspA	ppk
	fis	greA	fis	guaB
	trkA	mlaC	aroE	bamB
	tufA	rpoN	trkA	rodZ
	dam	ptsN	yhdN	rseC
	aroB	arcB	frlR	rseB
	glpD	panF	damX	rseA
	yzgL	dusB	aroB	raiA
	gntR	fis	envZ	bamE
	ftsX	aroE	ompR	smpB
	ftsE	trkA	glpD	srlR
	yhhM	tufA	pitA	rpoS
	acpT	dam	hldD	nlpD
	nikE	aroB	waaF	umpG
	yhjR	hofQ	waaC	truD
	ldrD	nfuA	waaR	relA
	rdlD	glpD	waaP	gcvA
	yhjX	ftsX	waaG	yggI
	mokA	ftsE	mnmE	endA
	insJ	pitA	phoU	ftsP
	yiaB	yhjR	atpD	qseC
	xylA	envC	atpA	tolC
	yiaW	hldD	atpE	hldE
	yibA	waaF	atpB	bacA
	yibG	waaC	mnmG	diaA
	yibW	waaR	wecA	yraP
	mtlR	waaS	wecB	nlpI
	yibL	waaP	wecC	greA
	gpmM	waaG	wecE	mlaB
	envC	waaQ	wzxE	mlaC
	waaC	pyrE	wecF	mlaD
	waaZ	rpoZ	wecG	mlaE
	waaS	spoT	dapF	mlaF
	mutM	yidD	xerC	lptC
	yicR	mnmE	pldA	yhbJ
	pyrE	tnaC	tatB	arcB
	yicC	phoU	tatC	sspB
	dinD	pstA	rfaH	sspA
	yicG	pstC	fre	degQ
	nepI	pstS	polA	rng
	uhpT	atpA	yihW	aroE
	tisB	mnmG	menA	trkA
	yidI	mioC	ftsN	dam
	yidK	kup	cytR	damX
	ibpB	yieP	priA	aroB
	dgoT	hdfR	metL	envZ
	dgoR	rep	hupA	ompR
	yidX	hemX	pgi	slp
	yidA	cyaA	epmB	gadX
	yidB	cyaY	frdD	envC
	yidD	dapF	epmA	hldD
	mnmE	xerC	miaA	waaF
	tnaC	corA	hfq	waaC
	yidZ	pldA	nsrR	waaU
	cbrB	tatB	treC	waaJ
	cbrC	tatC	fimE	waaR
	yieL	rfaH	mcrC	waaB
	bglH	fre	prfC	waaP
	bglB	trkH	arcA	waaG
	bglG	srkA	dksA	yicC
	phoU	dsbA	hns	yidQ
	pstA	polA	ruvB	atpD
	pstC	glnA	hscA	atpA
	pstS	glpF	ispD	atpE
	atpD	priA	atpG	atpB
	atpA	metL	wecD	mnmG
	atpE	sthA	tolR	wecA
	atpB	trmA	tolA	wecB
	rsmG	tufB	tonB	wecC
	mnmG	rsd	lpp	wecE
	mioC	yjaG	nuoE	wecF
	asnC	rrsE	yhcB	wecG
	asnA	dgkA	atpC	dapF
	viaA	phnL	metJ	xerC
	ravA	aspA	fabA	corA
	rbsD	epmA		pldA
	rbsA	miaA		tatB
	rbsK	hfq		tatC
	rbsR	nsrR		rfaH
	hdfR	tamA		fre
	yifB	tamB		trkH
	ilvL	fbp		dsbA
	ilvG	mgtL		polA
	ppiC	mgtA		glnA
	yifN	prfC		yihW
	rep	arcA		ftsN
	rhlB	folK		metL
	trxA	dksA		pgi
	rffG	lipB		dgkA
	rffH	rsfS		epmB
	aslB	ihfB		epmA
	aslA	rne		miaA
	hemX	ruvB		hfq
	cyaA	iscR		nsrR
	cyaY	sokX		rplI
	yifL	rppH		treC
	dapF	tusD		fimE
	xerC	secB		prfC
	yigB	pstB		nadR
	yigE	atpG		arcA
	yigF	atpI		dksA
	yigG	yifE		rsfS
	yigI	ubiF		minE
	pldA	tolQ		hscA
	rhtC	tolA		ispD
	rhtB	cydD		secB
	yigM	yncL		atpG
	metE	nuoE		wecD
	tatA	ackA		plsB
	tatB	rpiA		lpxD
	tatC	sibD		tolQ
	fre	yhcB		tolR
	yigZ	aroK		tolA
	srkA	atpC		ybiJ
	dsbA	yjaA		sapF
	yihG	purA		lpp
	polA	secD		yoeF
	csrC	guaA		nuoE
	yshB	crr		yhcB
	glnA	dnaA		atpC
	typA	efp		ubiD
	yihW	rpsR		rnc
	fdoI	gmhB
	rhaR	ybeY
	yiiM	rnc
	cpxP	eno
	pfkA	ubiH
	zapB	rimP
	ftsN	tusA
	metL	rsgA
	metF	dnaQ
	sthA	ihfA
	tufB	ptsI
	yjaZ	tusB
	yjaG
	yjaB
	malG
	dgkA
	soxS
	yjdQ
	aspA
	epmA
	hfq
	fbp
	arcA
	lipB
	rsfS
	hns
	holE
	rpe
	cysE
	pstB
	atpG
	atpH
	atpI
	yifE
	tpiA
	tolQ
	tolA
	cydD
	grxD
	ypeB
	yhcB
	atpC
	atpF
	yjaA
	purA
	guaA
	dcd
	gyrB
	hemC
	ubiE
